# Supplementary material for: Aldehyde accumulation in Mycobacterium tuberculosis with defective proteasomal degradation results in copper sensitivity
Source: mBio. 2023 Jun 23;14(4):e00363-23. doi: 10.1128/mbio.00363-23 (PMC10470581; doi:10.1128/mbio.00363-23)
Supplement: Table S1 — Gene expression data of transcripts of M. tuberculosis treated with or without pHBA. [file mbio.00363-23-s0001.xlsx]

## Sheet: Table S1
Table S1. Gene expression data of transcripts of M. tuberculosis treated with or without pHBA
	baseMean	log2FoldChange	fold change	pvalue	padj	gene name
Rv0001	21798.3	0.253758	1.19231	0.031872	0.119242
Rv0002	6457.49	0.259535	1.19709	0.0141879	0.0648566
Rv0003	1587.75	-0.0486381	0.966849	0.694713	0.83978
Rv0004	1219.96	0.134778	1.09792	0.222368	0.437415
Rv0005	38834.4	0.10421	1.07491	0.443344	0.660862
Rv0006	29494.1	0.182214	1.13462	0.108058	0.276542
Rv0007	6529.52	0.257987	1.19581	0.0209867	0.0878568
Rv0008c	1079.14	0.02847	1.01993	0.764555	0.882798
Rv0009	15745.4	-0.122368	0.918678	0.266084	0.490462
Rv0010c	6402.6	-0.168233	0.889932	0.129335	0.311573
Rv0011c	4151.17	0.0098851	1.00688	0.938331	0.973972
Rv0012	4106.22	-0.214523	0.861831	0.0187674	0.0809523
Rv0013	5574.91	-0.0374031	0.974407	0.712533	0.852158
Rv0014c	10014.5	-0.0500011	0.965936	0.614327	0.794529
Rv0015c	9504.84	-0.196758	0.872509	0.0734276	0.212469
Rv0016c	8777.78	-0.0650557	0.955908	0.494128	0.699709
Rv0017c	5484.12	0.00194842	1.00135	0.983595	0.99082
Rv0018c	9695.33	-0.118848	0.920922	0.213416	0.426725
Rv0019c	4017.66	-0.225401	0.855358	0.0322476	0.119971
Rv0020c	29541.2	-0.13022	0.913692	0.157149	0.35131
Rv0021c	4562.72	0.0840499	1.05999	0.499117	0.702651
Rv0022c	78.3375	0.109806	1.07908	0.620317	0.797278
Rv0023	965.94	-0.308887	0.807264	0.00252968	0.017036
Rv0024	1283.3	-0.213126	0.862666	0.174233	0.375365
Rv0025	1067.23	-0.158763	0.895793	0.163652	0.360379
Rv0026	3701.9	-0.163076	0.893119	0.0618196	0.189601
Rv0027	479.19	0.135345	1.09836	0.274877	0.499214
Rv0028	1295.81	-0.120395	0.919936	0.2904	0.517206
Rv0029	2808.37	-0.0627042	0.957468	0.522362	0.719084
Rv0030	1379.31	0.0990024	1.07103	0.306365	0.532989
Rv0032	1502.8	0.112746	1.08128	0.324459	0.549106
Rv0033	72.1996	-0.0114801	0.992074	0.95906	0.981137
Rv0034	226.647	0.220968	1.16552	0.243756	0.464725
Rv0035	2635.81	-0.0566972	0.961463	0.577852	0.76664
Rv0036c	3885.66	-0.0920567	0.938184	0.361289	0.587257
Rv0037c	3682.6	0.203992	1.15188	0.0444557	0.149958
Rv0038	5583.07	-0.159338	0.895436	0.0885244	0.241469
Rv0039c	4221.98	0.141227	1.10284	0.314151	0.54009
Rv0040c	13054.5	0.235929	1.17767	0.202297	0.411527
Rv0041	8201.98	0.152515	1.11151	0.0652043	0.19644
Rv0042c	4545.59	0.0663022	1.04703	0.601823	0.785648
Rv0043c	1836.14	0.179621	1.13259	0.0571304	0.179611
Rv0044c	1410.8	0.413884	1.33227	0.000121829	0.0013883
Rv0045c	3903.23	0.140957	1.10264	0.240955	0.461599
Rv0046c	65801.8	0.111197	1.08012	0.28919	0.516008
Rv0047c	10800	0.0912527	1.06529	0.54164	0.737298
Rv0048c	6994.44	-0.0103809	0.99283	0.90571	0.96203
Rv0049	6893.17	0.313074	1.24235	0.00483558	0.0284905
Rv0050	8781.46	0.20302	1.15111	0.0987184	0.259569
Rv0051	3681.57	0.331539	1.25835	0.000171874	0.00187787
Rv0052	1262.7	0.242773	1.18327	0.042061	0.143708
Rv0053	3480.97	0.179211	1.13226	0.11131	0.282335
Rv0054	4764.76	0.153712	1.11243	0.122178	0.298833
Rv0055	2014	0.303533	1.23416	0.0132321	0.0615487
Rv0056	5538.7	0.173868	1.12808	0.0900105	0.244349
Rv0057	2221.52	-0.152608	0.899623	0.20213	0.411398
Rv0058	10211	0.232955	1.17524	0.0544007	0.174618
Rv0059	1645.08	0.21429	1.16013	0.063143	0.191841
Rv0060	7367.4	0.273732	1.20893	0.0115443	0.0553821
Rv0061c	6256.33	0.380368	1.30167	0.00030127	0.00301043
Rv0062	2831.76	0.335057	1.26143	0.0162156	0.0721357
Rv0063	2501.36	0.330433	1.25739	0.00251494	0.0169812
Rv0063a	1965.39	0.0141729	1.00987	0.893152	0.954884
Rv0064	11178.3	-0.101877	0.93182	0.564154	0.75722
Rv0064A	316.983	-0.198556	0.871422	0.136308	0.322102
Rv0065	1576.82	-0.0776653	0.94759	0.480182	0.689168
Rv0066c	5670.73	-0.0795262	0.946368	0.415369	0.637562
Rv0067c	597.316	-0.0677896	0.954099	0.573141	0.763355
Rv0068	953.838	-0.0552444	0.962431	0.625908	0.800397
Rv0069c	2905.68	-0.227545	0.854087	0.0172578	0.0757555
Rv0070c	2228.5	-0.00747045	0.994835	0.943287	0.976654
Rv0071	1571.86	0.343601	1.26892	0.0385863	0.135063
Rv0072	4974.21	0.127334	1.09227	0.213123	0.426352
Rv0073	4242.43	0.0807434	1.05756	0.461352	0.676547
Rv0074	3264.92	0.0187853	1.01311	0.861111	0.940236
Rv0075	3263.44	0.0681329	1.04836	0.471895	0.682197
Rv0076c	1572.34	0.128215	1.09294	0.190588	0.394396
Rv0077c	585.001	-0.13845	0.908495	0.232315	0.449595
Rv0078	1010.3	-0.120161	0.920085	0.32469	0.549106
Rv0078A	3409.63	0.0406455	1.02857	0.726071	0.860321
Rv0078B	1269.61	-0.0842926	0.943247	0.440893	0.659083
Rv0079	13817.3	0.00565441	1.00393	0.975004	0.98767
Rv0080	7316.7	0.103349	1.07426	0.58622	0.775323
Rv0081	2167.39	0.0141457	1.00985	0.92634	0.968688
Rv0082	2194.25	0.117984	1.08522	0.349149	0.57569
Rv0083	3246.04	0.134833	1.09797	0.369204	0.595669
Rv0084	4064.73	0.295549	1.22735	0.000571816	0.00520392
Rv0085	2033.45	0.332434	1.25914	0.00354519	0.0222736
Rv0086	4264.58	0.39786	1.31755	2.73166e-06	5.65825e-05
Rv0087	2269.4	0.526248	1.44018	1.41622e-05	0.000234638
Rv0088	3451.77	0.137454	1.09996	0.17155	0.371958
Rv0089	1192.68	0.0602532	1.04265	0.516285	0.715922
Rv0090	250.146	-0.0547015	0.962794	0.743747	0.871323
Rv0091	1028.49	0.375245	1.29706	0.00487758	0.0286955
Rv0092	4591.81	0.126736	1.09182	0.264251	0.488604
Rv0093c	1541.41	0.0498727	1.03517	0.694042	0.839668
Rv0094c	818.873	-1.66127	0.316161	6.32187e-11	3.86801e-09
Rv0095c	181.824	0.0507151	1.03578	0.764304	0.882798
Rv0096	344.606	0.60803	1.52418	1.42893e-06	3.36265e-05
Rv0097	598.757	0.389703	1.31012	0.0013645	0.0107671
Rv0098	239.44	0.298763	1.23009	0.0281605	0.110014
Rv0099	1656.24	0.364724	1.28764	0.00120902	0.00979281
Rv0100	315.509	0.375465	1.29726	0.00882704	0.0453871
Rv0101	15215.5	-0.0431429	0.970538	0.644095	0.812025
Rv0102	5009.7	-0.0184827	0.98727	0.840826	0.928408
Rv0103c	7576.61	0.0978671	1.07019	0.206477	0.418106
Rv0104	3345.37	0.189423	1.14031	0.23874	0.45868
Rv0105c	210.296	0.92963	1.90479	1.32983e-05	0.000222215
Rv0106	7221.77	1.10685	2.15375	2.3211e-09	9.82022e-08
Rv0107c	20803.7	0.0811786	1.05788	0.343524	0.569011
Rv0108c	23304.4	0.149741	1.10937	0.230013	0.446878
Rv0109	960.659	0.14487	1.10563	0.161616	0.357082
Rv0110	953.989	-0.05386	0.963355	0.601205	0.785648
Rv0111	3938.34	-0.0226815	0.984401	0.8696	0.943886
Rv0112	3890.21	0.36796	1.29053	0.00542313	0.031303
Rv0113	3634.91	0.438364	1.35507	0.00100002	0.00833771
Rv0114	1204.1	0.432425	1.3495	0.000373392	0.00357827
Rv0115	1859.54	0.42446	1.34207	0.00026961	0.0027635
Rv0115a	814.463	0.0774826	1.05518	0.498053	0.702175
Rv0116c	4323.63	0.264835	1.2015	0.0676239	0.201977
Rv0117	1240.45	-0.261795	0.83405	0.0492475	0.162268
Rv0118c	2013.72	-0.790837	0.578009	3.04868e-09	1.24996e-07
Rv0119	2138.46	-0.199072	0.871111	0.0647818	0.195922
Rv0120c	4096.18	0.140203	1.10206	0.216034	0.430229
Rv0121c	395.463	0.178519	1.13172	0.164805	0.362115
Rv0122	259	-0.10937	0.926993	0.422739	0.644631
Rv0123	617.794	0.236331	1.17799	0.0209448	0.087774
Rv0124	584.512	-0.184447	0.879987	0.124261	0.30244
Rv0125	8536.73	0.27401	1.20916	0.102635	0.2669
Rv0126	4778.15	0.0997055	1.07155	0.353131	0.579853
Rv0127	4854.58	0.103834	1.07463	0.224189	0.438779
Rv0128	2294.51	0.22258	1.16682	0.0266602	0.105913
Rv0129c	11299.2	0.128098	1.09285	0.397249	0.620283
Rv0130	645.305	0.257076	1.19505	0.0223688	0.092283
Rv0131c	1581.51	0.361231	1.28452	0.000251794	0.002601
Rv0132c	1372.92	0.342012	1.26752	0.00098674	0.00824426
Rv0133	3291.24	0.162109	1.11892	0.168822	0.368096
Rv0134	9016	-0.463251	0.72535	5.11718e-06	9.55446e-05
Rv0135c	10108	-0.733367	0.601499	5.83609e-06	0.000106959
Rv0136	6095.9	-0.978766	0.507414	1.46956e-05	0.000239526
Rv0137c	3837.08	-0.319124	0.801557	0.0976182	0.257622
Rv0138	1268.12	-0.293912	0.815688	0.00817829	0.0429235
Rv0139	3130.64	-0.111631	0.925541	0.235325	0.453874
Rv0140	9170.72	0.620981	1.53792	0.00622439	0.0349254
Rv0141c	11016.4	0.693424	1.61712	0.000189829	0.00202673
Rv0142	7243.52	1.10865	2.15644	1.24907e-09	5.64494e-08
Rv0143c	6256.05	0.0101001	1.00703	0.908697	0.962198
Rv0144	17927	0.0621682	1.04403	0.656959	0.81805
Rv0145	26940.8	-0.0288851	0.980177	0.830056	0.922878
Rv0146	4346.27	-0.405002	0.755235	0.00643665	0.035757
Rv0147	9694.45	-0.0272583	0.981283	0.770254	0.886628
Rv0148	5847.1	0.166201	1.1221	0.0911718	0.246158
Rv0149	3939.75	0.118497	1.0856	0.266134	0.490462
Rv0150c	687.031	-0.0436118	0.970223	0.759727	0.879858
Rv0151c	1616.61	0.0212818	1.01486	0.838596	0.927446
Rv0152c	1224.04	0.0862956	1.06164	0.432551	0.651612
Rv0153c	2379.43	0.324941	1.25261	0.0006647	0.00587447
Rv0154c	3220.09	0.254862	1.19322	0.0103779	0.0510803
Rv0155	2105.52	-0.101763	0.931893	0.272089	0.496603
Rv0156	784.041	-0.0870418	0.941451	0.456117	0.672586
Rv0157	7884.49	0.0180884	1.01262	0.870986	0.944875
Rv0157A	3605.94	0.263075	1.20003	0.140602	0.327099
Rv0158	2073.97	-0.145458	0.904092	0.296001	0.522039
Rv0159c	2437.81	-0.0730358	0.950635	0.575539	0.764758
Rv0160c	459.03	0.307908	1.23791	0.00555548	0.0318819
Rv0161	804.601	0.0943233	1.06756	0.40372	0.626208
Rv0162c	1515.91	-0.0317231	0.978251	0.783066	0.895673
Rv0163	1087.09	-0.157991	0.896272	0.318664	0.544999
Rv0164	10762.2	0.0299478	1.02098	0.785783	0.896386
Rv0165c	12220.1	0.170858	1.12573	0.140241	0.326544
Rv0166	27191.1	0.0328038	1.023	0.828786	0.922878
Rv0167	17057.1	0.0798091	1.05688	0.542916	0.73818
Rv0168	7610.68	0.0949604	1.06804	0.447637	0.664026
Rv0169	13660.6	0.164396	1.1207	0.220043	0.434947
Rv0170	5765.03	0.148538	1.10845	0.31026	0.537414
Rv0171	17463.6	0.0759444	1.05405	0.572284	0.763355
Rv0172	13963.3	0.140346	1.10217	0.276568	0.499959
Rv0173	9042.43	0.0449257	1.03163	0.739539	0.868868
Rv0174	27655.4	0.00707022	1.00491	0.954896	0.980914
Rv0175	16129.8	0.0219758	1.01535	0.864098	0.941559
Rv0176	5989.75	-0.227768	0.853955	0.028731	0.111043
Rv0177	3788.4	-0.186175	0.878933	0.14253	0.329413
Rv0178	9817.05	-0.00569575	0.99606	0.95918	0.981137
Rv0179c	13926.3	0.127678	1.09253	0.260437	0.483774
Rv0180c	4774.91	0.352069	1.27639	8.83748e-05	0.00107812
Rv0181c	1286.97	0.202586	1.15076	0.0239278	0.097202
Rv0182c	4543.14	0.0662456	1.04699	0.395275	0.619403
Rv0183	3548.99	-0.0586113	0.960188	0.627648	0.801849
Rv0184	3017.64	-0.0615429	0.958239	0.551533	0.745817
Rv0185	1570.93	-0.115646	0.922969	0.275813	0.499503
Rv0186	27719.9	-2.05836	0.24009	2.76991e-05	0.000411042	bglS
Rv0186A	21516.5	-2.64722	0.159627	7.53903e-08	2.4576e-06	mymT
Rv0187	1715.19	-0.12846	0.914807	0.316834	0.543253
Rv0188	3643.32	0.19271	1.14291	0.149583	0.339939
Rv0189c	7917.28	-0.150264	0.901085	0.190094	0.394104
Rv0190	8071.37	-0.583449	0.667366	0.000540308	0.00498562	ricR
Rv0191	4951.37	-0.275941	0.825911	0.00679148	0.0373578
Rv0192	6794.19	0.074233	1.0528	0.346713	0.572331
Rv0193c	2198.57	0.196237	1.14571	0.120875	0.297137
Rv0194	1532.18	0.18361	1.13572	0.0313618	0.117777
Rv0195	347.235	1.29728	2.45764	2.17103e-24	6.16726e-22
Rv0196	1673.96	3.98699	15.8564	2.99244e-80	3.83078e-77
Rv0197	5549.92	2.37685	5.19402	2.21319e-75	1.76037e-72
Rv0198c	7176.16	-0.0208371	0.985661	0.81336	0.914283
Rv0199	1710.14	-0.0591055	0.959859	0.668454	0.825859
Rv0200	2957.01	-0.0369112	0.97474	0.689888	0.836911
Rv0201c	4046.62	0.128505	1.09316	0.179029	0.382269
Rv0202c	20019.1	0.395733	1.31561	2.85978e-07	7.86366e-06
Rv0203	3241.5	0.158094	1.11581	0.160629	0.356087
Rv0204c	4446.22	0.117461	1.08482	0.313242	0.539956
Rv0205	3527.74	0.0695355	1.04938	0.465155	0.678282
Rv0206c	34906	0.182318	1.13471	0.0202842	0.0857498
Rv0207c	8276.57	-0.199375	0.870928	0.0806009	0.227179
Rv0208c	5731.67	-0.184652	0.879861	0.027963	0.109457
Rv0209	1703.29	0.294131	1.22615	0.00305229	0.0198025
Rv0210	1113.47	0.0269449	1.01885	0.827965	0.922358
Rv0211	13967.2	-0.506958	0.703704	0.00376828	0.0232348
Rv0212c	2491.2	-0.44475	0.734711	0.000183535	0.0019781
Rv0213c	2331.66	0.196624	1.14601	0.027485	0.108225
Rv0214	1102.49	0.138027	1.1004	0.217169	0.43141
Rv0216	1026.79	0.0486936	1.03433	0.694642	0.83978
Rv0217c	859.341	0.0882964	1.06311	0.497515	0.701886
Rv0218	1050.34	0.114272	1.08243	0.253892	0.475879
Rv0219	113.932	0.15267	1.11163	0.441963	0.659626
Rv0220	11740	-0.1069	0.928581	0.283507	0.509033
Rv0221	2825.66	-0.255306	0.837809	0.0174767	0.0765471
Rv0222	2388.71	-0.126438	0.916091	0.209369	0.421601
Rv0223c	2340.89	-0.261139	0.834429	0.0222411	0.0920423
Rv0224c	1271.34	-0.145097	0.904319	0.171623	0.371958
Rv0225	4935.3	-0.0691987	0.953167	0.47468	0.685227
Rv0226c	2389.87	-0.0851895	0.942661	0.304236	0.531144
Rv0227c	6543.67	0.109235	1.07866	0.361628	0.587257
Rv0228	3477.82	-0.260384	0.834866	0.0191031	0.0818673
Rv0229c	4148.68	-0.356193	0.781223	0.00277212	0.0183745
Rv0230c	4130.3	0.332089	1.25883	0.186094	0.389524
Rv0231	3103.77	0.193756	1.14374	0.0618336	0.189601
Rv0232	5747.78	0.24159	1.18229	0.0920844	0.247314
Rv0233	6172.72	0.309861	1.23959	0.00870271	0.044949
Rv0234c	2319.95	-0.0236468	0.983743	0.815658	0.914784
Rv0235c	1549.78	-0.134421	0.911035	0.185462	0.388815
Rv0236A	5773.51	0.0905878	1.0648	0.543985	0.738814
Rv0236c	15581.9	-0.23107	0.852003	0.025675	0.102829
Rv0237	2993.58	-0.238761	0.847473	0.0409151	0.140882
Rv0238	4190.29	-0.23352	0.850557	0.0187464	0.0809496
Rv0239	6428.82	-0.145175	0.90427	0.388757	0.61409
Rv0240	2857.83	-0.0951998	0.936143	0.384552	0.609794
Rv0241c	7370.1	-0.118649	0.92105	0.266969	0.490777
Rv0242c	10846.9	-0.276897	0.825364	0.0768821	0.219026
Rv0243	22102.5	-0.157899	0.896329	0.16603	0.363576
Rv0244c	6099.01	-0.481427	0.716269	7.55019e-05	0.000941288
Rv0245	2970.87	-0.0156712	0.989196	0.849398	0.932907
Rv0246	4684.09	0.0120213	1.00837	0.908971	0.962198
Rv0247c	5039.85	0.168023	1.12352	0.174232	0.375365
Rv0248c	14811.1	0.0373684	1.02624	0.72892	0.861533
Rv0249c	7443.04	-0.117791	0.921598	0.435244	0.653788
Rv0250c	14973.9	-0.00125732	0.999129	0.993125	0.995628
Rv0251c	33397.9	-0.930832	0.524556	0.000112474	0.00130286
Rv0252	2220.74	-0.158051	0.896235	0.103302	0.267897
Rv0253	571.786	-0.0337089	0.976906	0.808456	0.911346
Rv0254c	1026.96	0.233587	1.17576	0.0352346	0.127158
Rv0255c	2199.8	0.130067	1.09434	0.222722	0.437415
Rv0256c	5518.29	-0.0821727	0.944634	0.534812	0.731043
Rv0257	4634.37	0.188248	1.13938	0.0663116	0.198735
Rv0258c	935.779	0.112616	1.08119	0.302016	0.528428
Rv0259c	377.86	-0.306659	0.808512	0.0385829	0.135063
Rv0260c	190.101	-0.56398	0.676434	0.000165523	0.00182857
Rv0261c	251.95	0.16665	1.12245	0.220319	0.435275
Rv0262c	1556.07	0.323439	1.25131	0.00300486	0.0195586
Rv0263c	1704.25	-0.139707	0.907704	0.210532	0.423299
Rv0264c	998.71	-0.27366	0.827218	0.0293931	0.112617
Rv0265c	1925.85	-0.233585	0.850519	0.0234055	0.0954704
Rv0266c	4248.01	0.0695865	1.04942	0.40085	0.623112
Rv0267	6733.99	-0.0747508	0.949506	0.470848	0.68217
Rv0268c	9319.99	-0.105228	0.929658	0.419267	0.641811
Rv0269c	3202.32	0.0251432	1.01758	0.829695	0.922878
Rv0270	18077.6	0.0711494	1.05055	0.438064	0.656932
Rv0271c	15183.7	0.137064	1.09967	0.200634	0.408772
Rv0272c	3742.29	-0.0134743	0.990704	0.901337	0.960252
Rv0273c	1630.8	-0.0338547	0.976807	0.720447	0.857492
Rv0274	3059.91	-0.166389	0.89107	0.047623	0.158094
Rv0275c	7144.8	-0.211506	0.863635	0.0523533	0.169967
Rv0276	19369.8	-0.168955	0.889487	0.16659	0.364062
Rv0277c	8057.98	-0.112258	0.925139	0.318253	0.544617
Rv0278c	1332.29	0.21241	1.15862	0.0926776	0.248201
Rv0279c	3106.91	0.230868	1.17354	0.153873	0.346555
Rv0280	58665.9	0.857434	1.81181	5.17055e-05	0.000682925
Rv0281	23049.8	0.613275	1.52973	0.000137681	0.00155556
Rv0282	108986	0.498581	1.41282	2.98615e-05	0.000435015	eccA3
Rv0283	44399.4	0.503237	1.41739	0.000106299	0.00124339	eccB3
Rv0284	69026.6	0.504324	1.41846	2.93793e-05	0.000429565	eccC3
Rv0285	3992.26	0.246302	1.18616	0.125142	0.303839
Rv0286	11968.9	0.255361	1.19363	0.103739	0.268775
Rv0287	5466.77	0.341658	1.26721	0.0168651	0.0746292	esxG
Rv0288	17165.6	0.361816	1.28504	0.00919733	0.0467149	esxH
Rv0289	15493	0.248021	1.18758	0.0514722	0.167994	espG3
Rv0290	16141.6	0.20446	1.15226	0.198612	0.406317	eccD3
Rv0291	14918.9	0.271742	1.20726	0.0188554	0.0811072	mycP3
Rv0292	12868.1	0.193079	1.1432	0.103333	0.267897	eccE3
Rv0293c	11642.4	0.177266	1.13074	0.0561686	0.177994
Rv0294	1874.07	0.0555606	1.03926	0.654445	0.81667
Rv0295c	3303.02	-0.00917947	0.993657	0.938138	0.973972
Rv0296c	2748.57	0.195819	1.14537	0.134424	0.32003
Rv0297	14412.1	0.0795785	1.05671	0.498497	0.702244
Rv0298	7535.14	-0.241087	0.846108	0.0937066	0.250115
Rv0299	5096.35	-0.14652	0.903427	0.0686143	0.203562
Rv0300	2705.82	-0.238335	0.847723	0.115203	0.288317
Rv0301	3490.41	-0.21053	0.86422	0.104888	0.270519
Rv0302	4940.48	-0.502801	0.705735	1.29586e-09	5.79059e-08
Rv0303	2703.57	-0.386215	0.765134	0.0071044	0.0385986
Rv0304c	3368.02	-0.0914811	0.938559	0.27236	0.49672
Rv0305c	3859.85	0.233578	1.17575	0.0350111	0.126581
Rv0306	664.257	0.543836	1.45784	1.51543e-07	4.60066e-06
Rv0307c	1278.89	0.689393	1.6126	1.07632e-12	8.07645e-11
Rv0308	3537.98	0.266727	1.20308	0.0192585	0.0824448
Rv0309	12199.1	0.31398	1.24313	0.0560514	0.177855
Rv0310c	2914.11	0.279732	1.21397	0.0390049	0.135839
Rv0311	755.28	-0.00702143	0.995145	0.9571	0.981135
Rv0312	8067.14	0.332298	1.25902	0.0129897	0.060634
Rv0313	8049.63	-0.0914565	0.938575	0.376616	0.6021
Rv0314c	10484.8	-0.155368	0.897903	0.0569924	0.179454
Rv0315	10718	-0.123194	0.918153	0.266066	0.490462
Rv0316	3799.45	-0.172385	0.887375	0.0822773	0.230272
Rv0317c	4931.59	-0.285864	0.82025	0.000228226	0.00238857
Rv0318c	1017.6	0.117617	1.08494	0.249029	0.469952
Rv0319	1009.85	-0.090557	0.93916	0.499487	0.70271
Rv0320	1100.24	0.244818	1.18494	0.0760893	0.217536
Rv0321	1309.45	0.180468	1.13325	0.0555291	0.176802
Rv0322	856.774	0.0505347	1.03565	0.659773	0.819717
Rv0323c	902.949	0.024278	1.01697	0.81642	0.914878
Rv0324	851.648	-0.895225	0.537663	0.000120046	0.00137191
Rv0325	186.43	-0.497717	0.708227	0.00513568	0.0299481
Rv0326	312.751	-0.677236	0.625362	0.00144297	0.0112523
Rv0327c	615.876	-0.359592	0.779385	0.0116292	0.0557219
Rv0328	1783.92	-0.348945	0.785158	0.00689095	0.0376965
Rv0329c	958.389	-0.429889	0.742319	0.0146879	0.0666824
Rv0330c	808.172	-0.967688	0.511325	1.81543e-07	5.30881e-06
Rv0331	1174.24	-0.843939	0.55712	0.00109129	0.00896703
Rv0332	2551.93	0.387701	1.30831	1.23974e-05	0.000208918
Rv0333	1188.01	0.143277	1.10441	0.480356	0.689169
Rv0334	1345.37	0.346688	1.27164	0.00255765	0.0171821
Rv0335c	868.203	0.32043	1.2487	0.00398742	0.0243969
Rv0336	5243.32	-0.204216	0.86801	0.0797969	0.225713
Rv0337c	5021.38	-0.028641	0.980343	0.769796	0.886593
Rv0338c	10915.7	-0.312055	0.805494	0.00894458	0.0457124
Rv0339c	3797.35	-0.191217	0.875867	0.04383	0.148477
Rv0340	1609.76	-0.125041	0.916978	0.224034	0.438693
Rv0341	6641.11	-0.91246	0.531278	0.00142115	0.0111039
Rv0342	4798.69	-0.380092	0.768389	0.00818105	0.0429235
Rv0343	7097.05	-0.168216	0.889943	0.171412	0.371958
Rv0344c	1130.92	0.0161548	1.01126	0.876211	0.945642
Rv0345	2692.08	0.119274	1.08619	0.180915	0.383325
Rv0346c	11876.2	0.258751	1.19644	0.0158786	0.0711137
Rv0347	2047.92	-0.0468793	0.968028	0.735028	0.86617
Rv0348	1590.69	-0.358365	0.780048	0.0537764	0.173282
Rv0349	1521.92	-0.237323	0.848318	0.133996	0.319485
Rv0350	55775.4	-1.76914	0.293383	0.000558623	0.005119
Rv0351	7862.71	-1.8436	0.278625	0.0026735	0.0178398
Rv0352	17915.6	-1.29304	0.40809	0.00481495	0.028411
Rv0353	2835.99	-1.15973	0.447595	1.2467e-06	2.98683e-05
Rv0354c	2384.87	-0.400854	0.75741	0.0199944	0.0847739
Rv0355c	7784.07	0.254697	1.19308	0.00161145	0.012092
Rv0356c	2235.86	0.0587175	1.04154	0.675433	0.830868
Rv0357c	2015.75	0.0493459	1.0348	0.620461	0.797278
Rv0358	462.871	0.0193374	1.01349	0.89227	0.954557
Rv0359	1314.03	0.00568839	1.00395	0.9589	0.981137
Rv0360c	720.237	-0.00473021	0.996727	0.970662	0.985802
Rv0361	3519.84	-0.125073	0.916958	0.232079	0.449357
Rv0362	3038.87	-0.110421	0.926317	0.303168	0.529977
Rv0363c	7230.46	-0.102493	0.931422	0.365418	0.592445
Rv0364	6067.26	0.153614	1.11235	0.137223	0.323217
Rv0365c	3284.47	-0.0820237	0.944732	0.425213	0.646263
Rv0366c	954.366	-0.176589	0.884793	0.305228	0.531477
Rv0367c	2083.29	-0.0794002	0.946451	0.570221	0.763355
Rv0368c	394.793	0.12671	1.0918	0.341669	0.567504
Rv0369c	433.875	0.0622944	1.04412	0.68296	0.834759
Rv0370c	259.74	0.0249544	1.01745	0.842924	0.92939
Rv0371c	89.0992	-0.3461	0.786708	0.159667	0.354617
Rv0372c	117.122	-0.220147	0.858478	0.301214	0.527489
Rv0373c	583.662	0.360548	1.28391	0.00262988	0.0175782
Rv0374c	84.9839	0.0703695	1.04999	0.757873	0.878479
Rv0375c	154.577	0.12233	1.08849	0.443038	0.660653
Rv0376c	763.541	0.476314	1.39118	2.89359e-06	5.90144e-05
Rv0377	1323.78	-0.0235016	0.983842	0.82174	0.918253
Rv0378	100.039	-0.411337	0.751926	0.0339651	0.124268
Rv0379	4393.45	-0.0351248	0.975947	0.854292	0.935698
Rv0380c	2795.13	-0.00518858	0.99641	0.971196	0.985821
Rv0381c	7097.85	0.113966	1.0822	0.371033	0.597408
Rv0382c	4536.46	-0.337897	0.791194	0.00121572	0.00980947
Rv0383c	16316.1	-0.430042	0.74224	0.00033626	0.00328577
Rv0384c	33164.3	-1.05881	0.480026	0.0206152	0.0867583
Rv0385	2351.81	-0.0726849	0.950867	0.576015	0.765134
Rv0386	3093.91	-0.28261	0.822103	0.00967573	0.0482808
Rv0389	2305.6	0.16895	1.12424	0.111333	0.282335
Rv0390	1310.68	-0.172813	0.887111	0.0720973	0.21039
Rv0391	2896.03	-0.127164	0.91563	0.345496	0.571304
Rv0392c	2673.41	-0.0466913	0.968154	0.628909	0.803202
Rv0393	1754.54	-0.116053	0.922709	0.274894	0.499214
Rv0394c	1709.21	-0.0653229	0.955731	0.488168	0.694365
Rv0395	70.2016	-0.0191548	0.986811	0.93576	0.973177
Rv0396	119.806	0.0959682	1.06878	0.603469	0.786111
Rv0397	174.178	0.0859084	1.06136	0.572837	0.763355
Rv0397A	2417.37	0.0918565	1.06574	0.3735	0.599729
Rv0398c	1671.58	0.280574	1.21468	0.0106361	0.0518565
Rv0399c	744.004	0.126683	1.09178	0.366642	0.593703
Rv0400c	2110.06	0.0754084	1.05366	0.615077	0.794784
Rv0401	797.08	0.188635	1.13968	0.0627183	0.191121
Rv0402c	3857.3	0.0499969	1.03526	0.641731	0.810983
Rv0403c	881.433	0.0851552	1.0608	0.572234	0.763355
Rv0404	3643.06	-0.012933	0.991076	0.91434	0.964343
Rv0405	3875.09	-0.106736	0.928687	0.314249	0.54009
Rv0406c	1482.67	0.135532	1.0985	0.251977	0.473812
Rv0407	2151.99	0.293087	1.22526	0.00231916	0.0160405
Rv0408	3294	0.301673	1.23257	0.000551916	0.00508095
Rv0409	3717.37	0.114785	1.08281	0.320599	0.546029
Rv0410c	21148.2	-0.28314	0.8218	0.155056	0.348197
Rv0411c	8357.57	-0.291441	0.817086	0.154256	0.347125
Rv0412c	13402.7	-0.282191	0.822341	0.0943118	0.251393
Rv0413	2914.09	0.0298652	1.02092	0.861931	0.940697
Rv0414c	1398.09	-0.105205	0.929673	0.410786	0.63304
Rv0415	1921.6	0.077602	1.05526	0.607605	0.78855
Rv0416	38.9083	-0.177802	0.884049	0.583375	0.772332
Rv0417	608.912	0.227901	1.17113	0.0291484	0.112151
Rv0418	4092.04	-0.106073	0.929114	0.328572	0.552703
Rv0419	11001.2	0.066186	1.04695	0.425244	0.646263
Rv0420c	2299.69	-0.0487009	0.966806	0.571283	0.763355
Rv0421c	2333.13	0.174689	1.12872	0.040401	0.139596
Rv0422c	2867.72	0.21601	1.16152	0.043216	0.146898
Rv0423c	10656	0.378361	1.29986	3.45521e-06	6.80267e-05
Rv0424c	2443.96	0.425187	1.34275	0.000948813	0.00802857
Rv0425c	23427.4	0.38179	1.30296	1.5944e-05	0.000253637
Rv0426c	2284.62	0.313619	1.24282	0.0319564	0.119297
Rv0427c	1572.21	0.0790873	1.05635	0.574554	0.763703
Rv0428c	830.9	0.0376422	1.02643	0.745243	0.872452
Rv0429c	905.966	-0.0289385	0.980141	0.841971	0.928596
Rv0430	5443.98	-0.0546216	0.962847	0.722429	0.857688
Rv0431	3822.05	-0.0340312	0.976687	0.700782	0.843526
Rv0432	5393.22	-0.0734132	0.950387	0.506916	0.708863
Rv0433	4647.54	-0.104818	0.929922	0.277416	0.501008
Rv0434	3848.97	0.0123543	1.0086	0.906034	0.96203
Rv0435c	7219.05	-0.0447975	0.969426	0.619701	0.797278
Rv0436c	3367.33	0.00742105	1.00516	0.92908	0.969549
Rv0437c	2305.27	-0.0312905	0.978545	0.807817	0.911116
Rv0438c	3268.12	-0.144809	0.904499	0.143395	0.330225
Rv0439c	1258.35	-0.464432	0.724756	0.011205	0.0541463
Rv0440	100481	-1.08131	0.472599	1.27927e-05	0.000214669
Rv0441c	7513.52	0.137918	1.10032	0.17447	0.375673
Rv0442c	2225.3	-0.164585	0.892185	0.158346	0.35339
Rv0443	6099.83	-0.130594	0.913455	0.152556	0.344724
Rv0444c	6424.4	-0.0895538	0.939813	0.307323	0.534422
Rv0445c	3074.99	-0.036643	0.974921	0.805222	0.909505
Rv0446c	1630.29	-0.134954	0.910699	0.194934	0.400647
Rv0447c	1916.49	-0.379153	0.768889	0.0121532	0.0575052
Rv0448c	1045.93	-0.253005	0.839146	0.0514923	0.167994
Rv0449c	2068.93	-0.520002	0.697371	0.017137	0.075308
Rv0450c	9559.48	-0.00755527	0.994777	0.950908	0.980239
Rv0451c	1413	0.0525958	1.03713	0.690025	0.836911
Rv0452	867.411	-0.200509	0.870244	0.247252	0.46847
Rv0453	1063.45	-0.125697	0.916561	0.341623	0.567504
Rv0455c	4798.78	-0.135459	0.91038	0.295425	0.521919
Rv0456A	253.898	-0.422761	0.745996	0.00131789	0.0104616
Rv0456B	53.5023	0.171778	1.12645	0.479202	0.688257
Rv0456c	933.698	-0.0665757	0.954902	0.544125	0.738814
Rv0457c	1456.11	0.0134522	1.00937	0.919852	0.96678
Rv0458	3041.31	0.402476	1.32177	0.000201567	0.002132
Rv0459	1841.62	0.215372	1.161	0.0268569	0.106491
Rv0460	2976.94	-0.0116269	0.991973	0.914864	0.964343
Rv0461	4184.82	-0.00934481	0.993544	0.935424	0.973177
Rv0462	8827.96	-0.237026	0.848492	0.0787491	0.223385
Rv0463	1630.55	-0.267379	0.830828	0.00674104	0.0371317
Rv0464c	3182.92	-0.100423	0.93276	0.295671	0.521919
Rv0465c	3142.45	-0.174534	0.886054	0.26597	0.490462
Rv0466	2764.79	-0.264646	0.832403	0.0295195	0.112884
Rv0467	1988.83	-0.471006	0.721461	0.00260742	0.0174574
Rv0468	2652.66	0.141148	1.10278	0.103154	0.267782
Rv0469	6973.86	0.163519	1.12002	0.120887	0.297137
Rv0470A	470.049	-0.0391961	0.973197	0.751633	0.875327
Rv0470c	11182.9	0.164536	1.12081	0.0514536	0.167994
Rv0471c	1096.5	0.0531599	1.03753	0.652727	0.816153
Rv0472c	4332.89	-0.0708176	0.952098	0.409779	0.63289
Rv0473	3660.38	0.114312	1.08246	0.356476	0.582488
Rv0474	4868.32	-0.0524461	0.9643	0.595229	0.78152
Rv0475	10534.2	-0.0715866	0.951591	0.437936	0.656932
Rv0476	6123.4	-0.134115	0.911229	0.204261	0.414252
Rv0477	4108.52	-0.220714	0.858141	0.0496664	0.163513
Rv0478	4877.13	-0.0483675	0.96703	0.658722	0.819144
Rv0479c	8813.88	0.347906	1.27271	0.00047409	0.00441559
Rv0480c	2174.67	0.284658	1.21812	0.00451678	0.0269718
Rv0481c	2163.07	0.336352	1.26256	0.0013307	0.0105422
Rv0482	2780.18	0.17802	1.13133	0.0555703	0.176802
Rv0483	15507.9	-0.362563	0.777781	0.0234967	0.0957442
Rv0484c	5188.19	-0.285906	0.820226	0.01958	0.0832832
Rv0485	13266.5	-0.822478	0.56547	1.60722e-06	3.61125e-05
Rv0486	11350.2	-0.133368	0.911701	0.357987	0.584208
Rv0487	2179.33	-0.0503425	0.965707	0.721264	0.857539
Rv0488	561.859	-0.0716003	0.951582	0.605002	0.78712
Rv0489	2202.77	-0.186059	0.879004	0.0537947	0.173282
Rv0490	9019.99	-0.16378	0.892683	0.121259	0.297802
Rv0491	3115.4	-0.172874	0.887074	0.264266	0.488604
Rv0492A	383.175	0.152905	1.11181	0.331057	0.5553
Rv0492c	2955.62	-0.0886685	0.94039	0.392185	0.616029
Rv0493c	798.758	0.0528985	1.03735	0.624197	0.799495
Rv0494	925.396	-0.164411	0.892293	0.17187	0.372292
Rv0495c	3044.42	-0.203171	0.868639	0.0528691	0.171222
Rv0496	5749.33	-0.155384	0.897893	0.209126	0.421324
Rv0497	4619.57	0.226214	1.16976	0.0366048	0.130212
Rv0498	1937.26	0.249208	1.18855	0.0159355	0.0712107
Rv0499	2014.16	0.164763	1.12098	0.294086	0.521118
Rv0500	2342.81	-0.227737	0.853973	0.0144638	0.0657401
Rv0500A	8371.54	0.0172294	1.01201	0.867315	0.942065
Rv0501	17018.5	0.044594	1.03139	0.761838	0.881417
Rv0502	21993.2	-0.0425132	0.970962	0.639943	0.810527
Rv0503c	11599.2	0.0677054	1.04805	0.501103	0.704201
Rv0504c	1386.59	0.0871722	1.06229	0.479191	0.688257
Rv0505c	3679.64	0.0659684	1.04679	0.688197	0.836224
Rv0506	2368.62	-0.152201	0.899877	0.216313	0.430568
Rv0507	5132.71	0.0229033	1.016	0.811451	0.912653
Rv0508	709.995	-0.0579002	0.960661	0.573369	0.763355
Rv0509	26124.5	-0.133895	0.911368	0.300451	0.526834
Rv0510	10588.6	-0.326061	0.797712	0.000653764	0.00580361
Rv0511	20470.4	-0.271176	0.828644	0.0365713	0.13021
Rv0512	7902.03	-0.271846	0.828259	0.0333236	0.12232
Rv0513	3905.81	-0.165018	0.891917	0.184677	0.388192
Rv0514	1972.95	-0.178014	0.883919	0.0853145	0.235828
Rv0515	6953.04	-0.191919	0.875441	0.0464385	0.1549
Rv0516c	6070.08	-0.132713	0.912115	0.393882	0.618139
Rv0517	3570.09	0.0714792	1.05079	0.46517	0.678282
Rv0518	2923.7	-0.00555337	0.996158	0.967162	0.983735
Rv0519c	2056.89	-0.0367414	0.974854	0.748848	0.874389
Rv0522	4708.21	0.148333	1.10829	0.0783549	0.222584
Rv0523c	1023.72	0.0915268	1.0655	0.422811	0.644631
Rv0524	7347.97	-0.269649	0.829521	0.0262112	0.104346
Rv0525	1490.95	-0.127054	0.9157	0.237133	0.456034
Rv0526	1718.25	-0.04766	0.967504	0.735058	0.86617
Rv0527	1865.64	-0.0850251	0.942768	0.644801	0.812025
Rv0528	3286.84	-0.0685427	0.953601	0.57244	0.763355
Rv0529	2762.84	0.0244864	1.01712	0.787105	0.897094
Rv0530	9789.39	0.304243	1.23477	0.000414383	0.00393318
Rv0530A	4955.12	0.339069	1.26494	0.000643126	0.00572195
Rv0531	1650.43	0.0819688	1.05846	0.521596	0.719084
Rv0532	2223.52	-0.0712471	0.951815	0.736684	0.867829
Rv0533c	3651.83	0.0370977	1.02605	0.817354	0.915666
Rv0534c	1150.78	-0.0684589	0.953656	0.531415	0.728434
Rv0535	1043.85	0.061104	1.04326	0.552993	0.747537
Rv0536	1823.03	0.0945981	1.06777	0.352227	0.579324
Rv0537c	8349.61	0.070204	1.04987	0.448534	0.66486
Rv0538	3856.38	0.106769	1.07681	0.489295	0.694974
Rv0539	9138.34	-0.0540916	0.963201	0.517648	0.716422
Rv0540	451.887	0.00758035	1.00527	0.945545	0.97742
Rv0541c	3155.57	-0.257907	0.8363	0.0205637	0.0866334
Rv0542c	5294.43	-0.222927	0.856825	0.0165435	0.0733486
Rv0543c	6888.13	0.189591	1.14044	0.0920974	0.247314
Rv0544c	1813.94	-0.0960151	0.935614	0.30101	0.527365
Rv0545c	21657.9	-0.158289	0.896087	0.202106	0.411398
Rv0546c	1291.24	-0.0346687	0.976256	0.743812	0.871323
Rv0547c	1914.98	-0.0966041	0.935232	0.399307	0.621544
Rv0548c	4063.99	0.110019	1.07924	0.283907	0.50952
Rv0549c	1450.21	-0.0022313	0.998455	0.986417	0.991382
Rv0550c	506.257	-0.0686744	0.953514	0.598218	0.784133
Rv0551c	1552.85	-0.742425	0.597734	0.000193129	0.00205368
Rv0552	2391.25	-0.0241789	0.98338	0.777064	0.892086
Rv0553	897.581	0.0116182	1.00809	0.921933	0.966889
Rv0554	1106.66	0.101919	1.0732	0.513393	0.713155
Rv0555	7788.53	0.0746586	1.05311	0.480786	0.689536
Rv0556	1461.86	0.155174	1.11356	0.166201	0.363576
Rv0557	3721.85	0.102022	1.07328	0.38212	0.60812
Rv0558	5487.51	-0.0269072	0.981522	0.751562	0.875327
Rv0559c	6896.71	-0.0779393	0.94741	0.415239	0.637562
Rv0560c	2289.62	1.14318	2.20867	1.34858e-09	5.95922e-08
Rv0561c	1507.7	-0.0792826	0.946528	0.587898	0.776768
Rv0562	7034.05	-0.0642474	0.956444	0.456742	0.673013
Rv0563	26276.4	-0.546251	0.684798	0.00311109	0.0200532
Rv0564c	10423.2	-0.631993	0.645284	0.00175693	0.0129635
Rv0565c	2542.64	-0.523727	0.695572	8.86511e-07	2.21739e-05
Rv0566c	476.238	0.210027	1.15671	0.222257	0.437415
Rv0567	4094.59	0.146695	1.10703	0.172974	0.373868
Rv0568	11308.3	0.0267086	1.01869	0.829941	0.922878
Rv0569	2658.4	-0.157208	0.896759	0.448169	0.664566
Rv0570	14960.1	0.0753031	1.05358	0.74567	0.872452
Rv0571c	5231.33	0.436963	1.35375	0.00155996	0.0118564
Rv0572c	2387.65	1.09169	2.13123	1.11556e-12	8.21592e-11
Rv0573c	1732.38	0.314975	1.24399	0.00357712	0.0223055
Rv0574c	4903.57	0.73543	1.66489	1.09553e-06	2.68945e-05
Rv0575c	1207.76	-0.200292	0.870374	0.0266847	0.105913
Rv0576	5364.52	-0.187227	0.878292	0.0123083	0.0580667
Rv0577	3743.87	-0.0371181	0.9746	0.708213	0.848507
Rv0578c	10482.3	-0.127135	0.915648	0.382539	0.608319
Rv0579	4887.04	0.0775831	1.05525	0.366834	0.593773
Rv0580c	4057.84	0.323196	1.2511	0.0170432	0.0751449
Rv0581	1496.46	0.107907	1.07766	0.559048	0.752907
Rv0582	1619.45	-0.0486716	0.966826	0.643275	0.812025
Rv0583c	2510.59	0.0182387	1.01272	0.858866	0.939271
Rv0584	1970.74	-0.0774732	0.947716	0.453546	0.670041
Rv0585c	2099.24	0.0151911	1.01059	0.863022	0.941371
Rv0586	7212.28	-1.58682	0.332905	3.64767e-25	1.11591e-22
Rv0587	4624.28	-1.2547	0.419081	5.76678e-09	2.22665e-07
Rv0588	3975.48	-1.21614	0.430433	5.08788e-06	9.54458e-05
Rv0589	2205.86	-0.99491	0.501767	0.000137114	0.00155357
Rv0591	624.735	-0.373545	0.771883	0.00418488	0.0253708
Rv0592	493.987	-0.181495	0.881789	0.14173	0.328474
Rv0593	1250.66	-0.11045	0.926299	0.440855	0.659083
Rv0594	2024.34	-0.198149	0.871668	0.0627596	0.191121
Rv0595c	598.582	-0.280531	0.823288	0.0204578	0.08637
Rv0596c	291.949	-0.58427	0.666987	0.000108817	0.0012654
Rv0597c	6123.62	-0.101022	0.932372	0.356494	0.582488
Rv0598c	1561.57	-0.258066	0.836208	0.0328144	0.121301
Rv0599c	779.889	-0.260613	0.834733	0.0499858	0.164292
Rv0600c	140.116	-0.215916	0.860999	0.21137	0.42477
Rv0601c	67.938	-0.102749	0.931257	0.648244	0.81404
Rv0602c	95.903	0.113028	1.0815	0.573524	0.763355
Rv0603	87.8097	0.324464	1.2522	0.165985	0.363576
Rv0604	2078.28	0.15097	1.11032	0.227824	0.444144
Rv0605	2199.37	-0.116726	0.922278	0.289338	0.516008
Rv0607	477.12	-0.221723	0.857541	0.0768383	0.219026
Rv0608	1192.15	-0.213399	0.862503	0.0909199	0.246146
Rv0609	892.394	-0.424978	0.74485	0.000746176	0.00653643
Rv0609A	579.529	-0.555804	0.680278	1.15424e-05	0.000197014
Rv0610c	2499.2	0.165167	1.1213	0.136725	0.322704
Rv0611c	5879.13	0.0159207	1.0111	0.915078	0.964343
Rv0612	1466.78	-0.159494	0.895339	0.124893	0.303422
Rv0613c	11067.4	-0.0300409	0.979393	0.83786	0.92689
Rv0614	1926.84	-0.00539162	0.99627	0.963292	0.982457
Rv0615	2096.42	-0.325309	0.798127	0.0120095	0.0570631
Rv0616A	1201.26	-0.381489	0.767645	0.00110401	0.00902058
Rv0617	1326.1	-0.404837	0.755322	0.000641055	0.00571631
Rv0620	51.3962	-0.49123	0.711418	0.0654595	0.196626
Rv0621	1438.23	-0.0255195	0.982467	0.824339	0.92038
Rv0622	446.348	-0.377552	0.769742	0.00240549	0.0164375
Rv0623	1632.01	-0.48263	0.715672	9.47588e-05	0.00114199
Rv0624	1367.06	-0.401106	0.757278	0.000313569	0.00310278
Rv0625c	2179.24	-0.146304	0.903562	0.267218	0.490866
Rv0626	2116.83	-0.0331455	0.977287	0.744745	0.872159
Rv0627	1968.1	-0.00560617	0.996122	0.951419	0.980258
Rv0628c	7123.29	0.248961	1.18835	0.109147	0.278434
Rv0629c	1289.47	-0.214554	0.861813	0.0619775	0.189864
Rv0630c	2159.39	0.0230601	1.01611	0.875345	0.945635
Rv0631c	1665.52	-0.0333488	0.977149	0.764707	0.882798
Rv0632c	8050.49	-0.126846	0.915831	0.14786	0.336986
Rv0633c	2612.49	-0.112821	0.924778	0.360672	0.586904
Rv0634A	3166.61	-0.145419	0.904116	0.328169	0.552703
Rv0634B	2046.27	0.198324	1.14736	0.214983	0.428445
Rv0634c	3801.14	0.000444836	1.00031	0.996118	0.997454
Rv0635	2860.05	-0.0463299	0.968397	0.65712	0.81805
Rv0636	4376.65	-0.116438	0.922463	0.14985	0.340156
Rv0637	9133.75	0.163299	1.11984	0.119923	0.296384
Rv0638	11285.3	-0.0587764	0.960078	0.489918	0.695527
Rv0639	13131.9	-0.0249319	0.982867	0.835215	0.925508
Rv0640	9512.08	0.144472	1.10533	0.246887	0.468342
Rv0641	30460.3	-0.0142946	0.990141	0.889496	0.953992
Rv0642c	11604.4	-0.0713421	0.951752	0.58137	0.770189
Rv0643c	6300.37	-0.00451295	0.996877	0.974046	0.987327
Rv0644c	3674.53	0.172275	1.12683	0.183251	0.38635
Rv0645c	2082.67	-0.104879	0.929883	0.371691	0.597647
Rv0646c	3486.37	-0.157868	0.896348	0.119984	0.296384
Rv0647c	4769.71	-0.252289	0.839563	0.00510145	0.0297922
Rv0648	1239.75	0.0370492	1.02601	0.692897	0.839115
Rv0649	199.822	-0.059895	0.959334	0.74161	0.870025
Rv0650	192.266	0.01451	1.01011	0.920409	0.96678
Rv0651	5505.08	-0.228133	0.853739	0.0287173	0.111043
Rv0652	5420.05	-0.116346	0.922521	0.299565	0.525991
Rv0653c	6830.76	-0.264319	0.832592	0.00685711	0.0376148
Rv0654	5226	-1.94937	0.258929	0.0013848	0.0108655
Rv0655	49349.9	-0.165158	0.891831	0.0570356	0.179454
Rv0656c	1192.4	-0.511037	0.701718	9.68995e-06	0.000169022
Rv0657c	809.475	-0.223823	0.856293	0.0987497	0.259569
Rv0658c	2983.35	-0.441117	0.736564	0.000817636	0.00706899
Rv0659c	8018.79	-0.268082	0.830423	0.00959225	0.0480458
Rv0660c	4193.35	-0.442883	0.735663	0.00854491	0.0443644
Rv0661c	143.104	-0.0847111	0.942973	0.657197	0.81805
Rv0662c	242.835	-0.180255	0.882547	0.20313	0.412799
Rv0663	4963.69	-0.143405	0.90538	0.322075	0.54655
Rv0664	652.368	0.0584587	1.04135	0.685866	0.835433
Rv0665	219.614	-0.39518	0.760395	0.0057383	0.032742
Rv0666	110.327	-0.482	0.715984	0.00622633	0.0349254
Rv0667	109752	-0.0987657	0.933832	0.520473	0.718726
Rv0668	74457.5	-0.104131	0.930365	0.456026	0.672586
Rv0669c	4880.41	-0.0428283	0.97075	0.640773	0.810787
Rv0670	6233.52	-0.203488	0.868448	0.234841	0.453159
Rv0671	3899.07	-0.156289	0.89733	0.24181	0.462346
Rv0672	5407.28	0.0565553	1.03998	0.671693	0.82806
Rv0673	1672.86	-0.00737159	0.994903	0.966055	0.983363
Rv0674	794.278	-0.00647559	0.995522	0.966007	0.983363
Rv0675	1947.07	-1.21469	0.430866	3.26134e-06	6.51776e-05
Rv0676c	27408	-1.40889	0.376602	1.89678e-07	5.43756e-06
Rv0677c	5069.85	-1.44829	0.366455	1.12504e-10	6.39183e-09
Rv0678	8269.22	-1.12385	0.458868	1.66321e-13	1.40736e-11
Rv0679c	6782.15	-0.750014	0.594598	4.95096e-06	9.33174e-05
Rv0680c	2783.89	-0.183686	0.880451	0.340521	0.566632
Rv0681	4383.17	-0.111488	0.925633	0.400794	0.623112
Rv0682	15341	0.113565	1.0819	0.425426	0.646263
Rv0683	8560.59	0.0335349	1.02352	0.749191	0.874533
Rv0684	35611.6	-0.00627695	0.995659	0.959836	0.981555
Rv0685	37691.3	0.0253137	1.0177	0.810456	0.912566
Rv0686	3954.57	-0.0387911	0.97347	0.722662	0.857688
Rv0687	1759.6	-0.587226	0.665621	0.00183948	0.0134478
Rv0688	3306.76	-0.238902	0.84739	0.138002	0.323987
Rv0689c	545.058	-0.0516139	0.964856	0.699032	0.842695
Rv0690c	4974.61	0.0840063	1.05996	0.389889	0.614563
Rv0691A	425.183	0.325617	1.2532	0.0269685	0.106826
Rv0691c	3039.26	0.130222	1.09446	0.171601	0.371958
Rv0692	2889.73	0.493612	1.40797	8.65448e-05	0.00106231
Rv0693	6349.9	0.368766	1.29125	0.0144361	0.065689
Rv0694	7319.11	0.284694	1.21815	0.0671059	0.200662
Rv0695	7292.05	-0.198793	0.871279	0.101525	0.264936
Rv0696	7397.76	-0.263153	0.833265	0.0748324	0.215502
Rv0697	1205.96	-0.472506	0.720711	0.00145366	0.0112694
Rv0698	912.305	-0.224969	0.855614	0.0458413	0.15346
Rv0699	75.9348	-0.908005	0.532922	0.00358992	0.0223429
Rv0700	27323.8	-0.0312838	0.978549	0.668006	0.825715
Rv0701	25597.7	-0.0928521	0.937667	0.482839	0.690986
Rv0702	24142	-0.0665253	0.954935	0.570645	0.763355
Rv0703	8884.86	0.0508485	1.03587	0.604714	0.78712
Rv0704	30120	-0.026942	0.981499	0.78547	0.896386
Rv0705	10615	-0.0417212	0.971495	0.660029	0.81978
Rv0706	9926.66	-0.035527	0.975675	0.683646	0.835288
Rv0707	15785.8	-0.0762612	0.948513	0.544947	0.738921
Rv0708	6130.82	-0.100367	0.932796	0.381475	0.607823
Rv0709	4825.33	-0.100298	0.93284	0.543746	0.738814
Rv0710	10003.3	-0.273977	0.827036	0.0970974	0.256657
Rv0711	7327.85	-0.772538	0.585387	1.23004e-08	4.52951e-07
Rv0712	1562.53	-0.477758	0.718093	0.00373323	0.0230903
Rv0713	2359.53	0.031925	1.02238	0.799451	0.90588
Rv0714	10593	0.0163312	1.01138	0.832728	0.923879
Rv0715	5924.91	-0.0657917	0.955421	0.484579	0.691698
Rv0716	9305.97	-0.112388	0.925056	0.138787	0.325255
Rv0717	2311.75	-0.0316157	0.978324	0.717414	0.85629
Rv0718	8295.66	-0.0562904	0.961734	0.608625	0.789466
Rv0719	9001.82	-0.0216949	0.985075	0.889944	0.953992
Rv0720	3516.51	-0.0730354	0.950636	0.48567	0.692546
Rv0721	12709	-0.187043	0.878404	0.136849	0.322805
Rv0722	1331.41	-0.178199	0.883806	0.273535	0.498327
Rv0723	14538.8	-0.0999531	0.933063	0.296206	0.522167
Rv0724	25048	0.0419654	1.02952	0.688047	0.836224
Rv0725c	3172.82	-0.0448116	0.969416	0.691214	0.837841
Rv0726c	2433.88	0.0236152	1.0165	0.875854	0.945635
Rv0727c	1364.45	-0.246729	0.842805	0.0578536	0.181311
Rv0728c	662.636	-0.113001	0.924663	0.409088	0.632067
Rv0729	820.416	0.339448	1.26527	0.00379552	0.0233666
Rv0730	4843.18	-0.0357317	0.975537	0.699293	0.842754
Rv0731c	2592.84	-0.0585919	0.960201	0.672388	0.828404
Rv0732	11607.7	0.147802	1.10788	0.17533	0.377321
Rv0733	3137.11	0.0993894	1.07132	0.329335	0.552998
Rv0734	5353.16	0.0257491	1.01801	0.793313	0.901224
Rv0735	967.577	0.169363	1.12456	0.157318	0.351482
Rv0736	788.2	0.14956	1.10923	0.171144	0.37173
Rv0737	410.292	0.201521	1.14991	0.121621	0.298204
Rv0738	2701.72	0.277825	1.21237	0.028446	0.110612
Rv0739	665.468	-0.00865371	0.99402	0.94768	0.978027
Rv0740	1796.5	0.0804667	1.05736	0.356086	0.582488
Rv0742	770.018	0.0275055	1.01925	0.841611	0.928456
Rv0743c	921.518	0.0488011	1.0344	0.625045	0.799808
Rv0744c	1202.39	-0.164125	0.89247	0.120777	0.297137
Rv0745	196.936	-0.0397261	0.97284	0.812175	0.913209
Rv0746	855.06	-0.0867532	0.94164	0.530454	0.727454
Rv0747	2664.18	-0.097208	0.93484	0.667695	0.825691
Rv0748	778.15	0.065521	1.04646	0.498073	0.702175
Rv0749	1366.15	-0.0109559	0.992435	0.919556	0.96678
Rv0749A	1605.43	0.0292476	1.02048	0.86063	0.940051
Rv0750	2213.11	0.0722102	1.05133	0.449379	0.665616
Rv0751c	2629.25	-0.549777	0.683126	0.00213019	0.0150209
Rv0752c	2528.36	-1.24557	0.421741	1.21348e-05	0.000205361
Rv0753c	5678.54	-1.32516	0.399106	2.05675e-06	4.44548e-05
Rv0754	1291.74	-0.598846	0.660282	0.0129851	0.060634
Rv0755c	2080.92	0.0240435	1.01681	0.825347	0.921093
Rv0756c	5133.94	0.0022972	1.00159	0.979926	0.989108
Rv0757	7478.09	-0.229056	0.853193	0.0563938	0.178282
Rv0758	6639.3	-0.271181	0.828641	0.0270484	0.107036
Rv0759c	2136.5	-0.257906	0.836301	0.00865745	0.0447733
Rv0760c	1281.3	-0.407979	0.753678	0.0149649	0.0676313
Rv0761c	6351.56	-0.638592	0.64234	0.000719784	0.00631917
Rv0762c	1978.83	-2.05263	0.241044	7.08578e-14	6.70956e-12
Rv0763c	515.313	-2.3246	0.199629	4.40416e-06	8.54406e-05
Rv0764c	5468.87	-2.38736	0.191131	2.82952e-06	5.83058e-05	cyp51
Rv0765c	3441.38	-2.67211	0.156897	8.25955e-07	2.079e-05
Rv0766c	4335.58	-2.25049	0.210152	3.01167e-06	6.04919e-05
Rv0767c	2439.08	-2.53849	0.172123	2.81624e-08	9.73929e-07
Rv0768	5603.71	-2.84669	0.139015	1.65871e-06	3.706e-05	aldA
Rv0769	2009.58	-2.26226	0.208445	8.09656e-05	0.00100312
Rv0770	1691.72	-2.43674	0.1847	0.000100926	0.00120369
Rv0771	584.092	-1.98762	0.252155	9.04354e-11	5.21249e-09
Rv0772	2667.46	-0.22671	0.854582	0.0507247	0.166035
Rv0773c	3484.69	-0.0017248	0.998805	0.985967	0.991382
Rv0774c	5207.65	-0.0825459	0.94439	0.477299	0.687262
Rv0775	3418.07	-0.11646	0.922449	0.18138	0.384105
Rv0776c	1340.7	0.102674	1.07376	0.349741	0.576427
Rv0777	6881.98	0.165957	1.12191	0.0853371	0.235828
Rv0778	3795.27	0.149707	1.10934	0.12415	0.302402
Rv0779c	1029.49	0.130252	1.09448	0.384172	0.609434
Rv0780	1681.1	0.0128309	1.00893	0.931134	0.970674
Rv0783c	3093.82	0.0140005	1.00975	0.902164	0.960417
Rv0784	1208.26	0.0350846	1.02462	0.811338	0.912653
Rv0785	1911.35	0.0924412	1.06617	0.336996	0.562651
Rv0786c	1442.42	0.0541947	1.03828	0.653923	0.816481
Rv0787	6537.09	-0.0860479	0.9421	0.509632	0.709915
Rv0787A	1522.94	0.227185	1.17055	0.0961176	0.254519
Rv0788	5199.19	-0.0638257	0.956724	0.472915	0.682928
Rv0789c	3523.96	-0.732303	0.601942	3.11819e-05	0.000445154
Rv0790c	3661.1	-2.45818	0.181976	1.13082e-06	2.75906e-05
Rv0791c	6485.77	-2.36597	0.193987	1.7222e-06	3.82637e-05
Rv0792c	8435.88	-2.30662	0.202134	2.067e-19	3.7919e-17
Rv0793	770.132	-1.47331	0.360154	1.28417e-08	4.68544e-07
Rv0794c	1860.87	0.252974	1.19166	0.0721327	0.21039
Rv0797	1222.77	-0.0631156	0.957195	0.618805	0.797211
Rv0798c	2076.87	0.118164	1.08535	0.240334	0.461297
Rv0799c	2782.11	0.0297101	1.02081	0.808023	0.911116
Rv0800	1159.15	0.0950263	1.06808	0.431675	0.650975
Rv0801	1384.59	0.352789	1.27703	0.00836165	0.0435836
Rv0802c	1728.54	0.248867	1.18827	0.0182751	0.0794319
Rv0803	5878.6	0.0764361	1.05441	0.444158	0.661579
Rv0804	876.828	-0.0273279	0.981236	0.784833	0.896386
Rv0805	18020	-0.217693	0.85994	0.121378	0.297802
Rv0806c	7287	-0.384567	0.766009	0.00827564	0.0432486
Rv0807	814.977	-0.280757	0.823159	0.00779962	0.0415249
Rv0808	16268.3	-0.194361	0.87396	0.208088	0.420162
Rv0809	10876.8	-0.260351	0.834885	0.00155289	0.0118538
Rv0810c	11090.8	-0.157125	0.89681	0.120187	0.296462
Rv0811c	5348.65	0.0914166	1.06542	0.467586	0.6799
Rv0812	2842.41	-0.0201635	0.986121	0.820513	0.917422
Rv0813c	6071.58	0.117091	1.08455	0.146349	0.334308
Rv0814c	3905.45	0.0992877	1.07124	0.440991	0.659083
Rv0815c	5270.21	0.0648184	1.04595	0.681064	0.833413
Rv0816c	1148.92	0.0168041	1.01172	0.889102	0.953992
Rv0817c	724.681	0.100643	1.07225	0.334327	0.559604
Rv0818	8301.71	-0.125507	0.916682	0.180804	0.383293
Rv0819	3421.54	-0.210589	0.864184	0.136287	0.322102
Rv0820	7741.75	0.3335	1.26007	0.00161594	0.0121028
Rv0821c	12766.8	0.255399	1.19367	0.0302963	0.115069
Rv0822c	22401.5	-0.310805	0.806192	0.0120597	0.0572332
Rv0823c	71960.2	-0.200682	0.870139	0.112676	0.284487
Rv0824c	136083	-0.0496947	0.966141	0.685168	0.835433
Rv0825c	2998.57	0.360183	1.28359	0.000267226	0.00274615
Rv0826	1486.37	-0.756497	0.591932	2.3783e-07	6.61434e-06
Rv0827c	1090.1	-1.04791	0.483667	6.51274e-15	6.64132e-13
Rv0828c	196.348	0.113881	1.08214	0.483218	0.691031
Rv0830	3607.24	-0.184422	0.880001	0.107681	0.275756
Rv0831c	10807.2	0.00968534	1.00674	0.93246	0.971447
Rv0832	2238.47	-0.0697758	0.952786	0.447462	0.664014
Rv0833	6379.36	-0.00842358	0.994178	0.956249	0.980914
Rv0834c	9413.85	0.198447	1.14746	0.271655	0.496039
Rv0835	1249.67	0.425287	1.34284	8.66384e-06	0.000153138
Rv0836c	1085.74	-0.0502164	0.965791	0.653316	0.816153
Rv0837c	803.961	-0.79552	0.576135	0.000313633	0.00310278
Rv0838	1483.52	-0.0120151	0.991706	0.898645	0.957896
Rv0839	5823.63	-0.614518	0.653148	1.2312e-12	8.9027e-11
Rv0840c	1643.82	-0.653989	0.635521	5.57095e-06	0.00010305
Rv0841	473.001	-0.448654	0.732726	0.00912666	0.0464747
Rv0842	18630.2	-0.507258	0.703559	0.000633696	0.00567615
Rv0843	1096.53	-0.151987	0.90001	0.228947	0.445461
Rv0844c	4434.81	-0.215913	0.861001	0.0369804	0.131079
Rv0845	1764.95	-0.419664	0.747599	0.000255355	0.00263095
Rv0846c	2756.37	-1.76612	0.293999	3.0761e-11	2.03894e-09	mmcO
Rv0847	8443.01	-2.98801	0.126043	4.87479e-32	2.42338e-29	lpqS
Rv0848	3383.32	-2.59886	0.165069	7.93442e-08	2.54477e-06	cysK2
Rv0849	2689.66	-2.39429	0.190216	2.67052e-05	0.000397778
Rv0851c	1345.31	-0.60833	0.655956	0.000701872	0.00617554
Rv0852	1421.99	0.417646	1.33575	0.000359016	0.00347398
Rv0853c	2838.04	0.499629	1.41385	6.11037e-07	1.59875e-05
Rv0854	810.099	0.273436	1.20868	0.00634442	0.0354147
Rv0855	1845.58	0.103326	1.07425	0.309027	0.536214
Rv0856	1339.72	0.0470144	1.03312	0.613996	0.794462
Rv0857	2812.75	-0.0440544	0.969925	0.623961	0.79945
Rv0858c	2266.86	-0.0744366	0.949713	0.533167	0.729916
Rv0859	12742.2	-0.165989	0.891317	0.130413	0.313576
Rv0860	17731.6	-0.226269	0.854843	0.0103052	0.0509115
Rv0861c	4486.4	0.121025	1.08751	0.135141	0.320295
Rv0862c	2948.48	0.108875	1.07839	0.236515	0.455505
Rv0863	2939.17	-0.238312	0.847736	0.0516966	0.168247
Rv0864	6625.6	-0.198445	0.871489	0.234455	0.452855
Rv0865	2604.26	-0.451459	0.731303	0.00218137	0.0153274
Rv0866	1921.1	-0.248704	0.841652	0.0664876	0.198963
Rv0867c	7841.17	-0.260599	0.834741	0.0231063	0.0946992
Rv0868c	2486.78	0.11774	1.08503	0.483933	0.691411
Rv0869c	5526.8	-0.00793812	0.994513	0.937829	0.973972
Rv0870c	3717.36	0.0894297	1.06395	0.408644	0.631873
Rv0871	6990.97	0.0627642	1.04447	0.506621	0.708863
Rv0872c	9201.07	-0.00669433	0.995371	0.971063	0.985821
Rv0873	8441.9	0.257154	1.19512	0.00330267	0.0210492
Rv0874c	3473.84	0.0173524	1.0121	0.90597	0.96203
Rv0875c	2038.15	-0.260444	0.834831	0.15894	0.354112
Rv0876c	7800.54	-0.268244	0.83033	0.100862	0.263552
Rv0877	5225.49	0.0921028	1.06592	0.541291	0.737232
Rv0878c	2452.97	-0.00620461	0.995709	0.961496	0.982243
Rv0879c	1895.28	0.0277806	1.01944	0.809494	0.911993
Rv0880	975.141	-0.0152252	0.989502	0.914299	0.964343
Rv0881	847.825	-0.159739	0.895187	0.110442	0.280836
Rv0882	2028.52	0.0679936	1.04826	0.584857	0.773778
Rv0883c	6262.98	0.0497286	1.03507	0.643709	0.812025
Rv0884c	2515.87	0.0557314	1.03939	0.637609	0.809891
Rv0885	8076.63	-0.496473	0.708838	0.000157035	0.00173963
Rv0886	3774.47	-0.543849	0.685939	0.00269738	0.017969
Rv0887c	571.794	-0.430916	0.741791	0.0187449	0.0809496
Rv0888	7940.45	0.200804	1.14934	0.147034	0.335294
Rv0889c	5696.72	-0.252186	0.839623	0.0112327	0.0542141
Rv0890c	2645.25	0.0385212	1.02706	0.720945	0.857492
Rv0891c	1634.94	-0.00201128	0.998607	0.985741	0.991382
Rv0892	1135.45	-0.0810789	0.94535	0.560752	0.75418
Rv0893c	725.53	-0.163127	0.893087	0.192262	0.39659
Rv0894	855.551	-0.277529	0.825003	0.0193493	0.0827306
Rv0895	554.245	-0.00947755	0.993452	0.942347	0.976475
Rv0896	11195.6	-0.092486	0.937905	0.398805	0.621348
Rv0897c	4396.21	-0.240865	0.846238	0.0522444	0.169891
Rv0898c	2172.82	-0.171787	0.887742	0.129346	0.311573
Rv0899	1981.53	0.0943609	1.06759	0.464828	0.678282
Rv0900	175.457	0.0281632	1.01971	0.879696	0.947604
Rv0901	1719.6	0.0667946	1.04739	0.522243	0.719084
Rv0902c	7059.52	0.0172336	1.01202	0.860467	0.940051
Rv0903c	5530.71	-0.142858	0.905723	0.223501	0.438287
Rv0904c	2229.53	0.0698494	1.04961	0.569133	0.762616
Rv0905	2636.53	-0.173054	0.886963	0.182177	0.384768
Rv0906	2215.47	-0.0630833	0.957216	0.603157	0.785962
Rv0907	2026.35	-0.0377807	0.974152	0.726492	0.860321
Rv0908	3215.9	-0.0164013	0.988696	0.849262	0.932907
Rv0909	1967.59	-0.24062	0.846382	0.0840958	0.23388
Rv0910	2915.43	-0.113088	0.924607	0.399025	0.621348
Rv0911	1830.11	-0.0415156	0.971634	0.751061	0.875317
Rv0912	1862.26	-0.129215	0.914329	0.294169	0.521118
Rv0913c	1660.16	-0.0607111	0.958791	0.615623	0.794784
Rv0914c	2954.76	-0.0521095	0.964525	0.597973	0.784133
Rv0915c	650.823	0.00258409	1.00179	0.983065	0.990537
Rv0916c	266.082	0.0266878	1.01867	0.847039	0.931603
Rv0917	1931.55	-0.0027547	0.998092	0.975935	0.987804
Rv0918	744.933	-0.609658	0.655352	4.75648e-05	0.000644717
Rv0919	4663.68	0.21692	1.16225	0.121382	0.297802
Rv0920c	2382.16	-0.0411251	0.971897	0.722271	0.857688
Rv0921	537.533	-0.630232	0.646072	2.98443e-06	6.02491e-05
Rv0922	8267.65	-0.476655	0.718642	4.78951e-06	9.07043e-05
Rv0923c	3861.92	-0.362944	0.777576	0.00292024	0.0191963
Rv0924c	1105.83	0.103155	1.07412	0.40881	0.631884
Rv0925c	2022.04	0.234222	1.17627	0.0816092	0.229002
Rv0926c	1164.03	0.0315555	1.02211	0.752312	0.875349
Rv0927c	972.826	0.0200411	1.01399	0.853915	0.935698
Rv0928	1784.01	-0.156183	0.897396	0.18327	0.38635
Rv0929	857.837	-0.0620798	0.957882	0.621307	0.798031
Rv0930	8479.11	-0.239845	0.846837	0.0114004	0.054941
Rv0931c	32144.9	-0.234518	0.849969	0.0910766	0.246158
Rv0932c	31137.3	-0.328904	0.796141	0.000176981	0.00192309
Rv0933	4804.03	-0.0125347	0.991349	0.92882	0.969532
Rv0934	6140.3	0.313502	1.24272	0.00220984	0.0154456
Rv0935	5225.38	-0.0098576	0.993191	0.921243	0.966889
Rv0936	3443.15	0.0888806	1.06354	0.356243	0.582488
Rv0937c	2374.53	0.0696245	1.04944	0.567102	0.76015
Rv0938	6854.67	-0.131183	0.913083	0.143698	0.330339
Rv0939	7776.63	-0.0592325	0.959775	0.538821	0.734874
Rv0940c	2190.87	-0.63537	0.643776	8.1982e-05	0.00101003
Rv0941c	2654.54	-0.333535	0.79359	0.000228888	0.0023892
Rv0942	1937.64	-0.175393	0.885526	0.200097	0.408095
Rv0943c	308.622	0.172873	1.1273	0.187649	0.3916
Rv0944	290.896	-0.267853	0.830555	0.159787	0.354617
Rv0945	1976.09	-0.100849	0.932484	0.305085	0.531477
Rv0946c	2208.71	-0.0019077	0.998679	0.989325	0.993071
Rv0948c	3789.84	0.0483338	1.03407	0.752263	0.875349
Rv0949	4465.9	-0.0687861	0.95344	0.416266	0.638446
Rv0950c	6792.91	0.0931721	1.06671	0.414073	0.63627
Rv0951	6271.17	-0.0552446	0.962431	0.589279	0.778334
Rv0952	3666.85	-0.122294	0.918726	0.284359	0.510102
Rv0953c	674.874	-0.250094	0.840842	0.0831237	0.231663
Rv0954	14367.2	0.0105474	1.00734	0.897525	0.957
Rv0955	6981.96	0.107238	1.07716	0.286132	0.512127
Rv0956	1058.46	0.020427	1.01426	0.851017	0.934169
Rv0957	4225.56	0.0310614	1.02176	0.748098	0.874026
Rv0958	3173.74	0.202446	1.15065	0.0600865	0.186179
Rv0959	4388.69	0.38077	1.30204	2.03677e-05	0.000316415
Rv0959A	576.614	0.13973	1.1017	0.203803	0.413745
Rv0960	1244.7	0.0743317	1.05287	0.539723	0.735548
Rv0961	2236.89	-0.187251	0.878278	0.0599735	0.186179
Rv0962c	1048.19	-0.446745	0.733696	0.00224657	0.0156372
Rv0963c	377.498	-0.390115	0.763069	0.00109362	0.00896772
Rv0964c	434.772	-0.383097	0.76679	0.000640508	0.00571631
Rv0965c	1090.89	-0.137588	0.909038	0.156575	0.350224
Rv0966c	4045.55	-0.0169306	0.988333	0.921602	0.966889
Rv0967	4068.79	-1.74261	0.298828	0.000629968	0.00565549	csoR
Rv0968	5249.78	-1.20199	0.434677	2.62639e-05	0.000394156
Rv0969	19792.9	-1.4165	0.374619	0.0162614	0.0722589	ctpV
Rv0970	4656.07	-0.972229	0.509718	4.17834e-06	8.14571e-05
Rv0971c	2250.99	-0.881479	0.542811	7.48995e-05	0.000936714
Rv0972c	1029.04	-0.804831	0.572429	0.00239698	0.0164375
Rv0973c	2299.41	-0.804485	0.572567	0.00330134	0.0210492
Rv0974c	1305.13	-0.637775	0.642704	0.00605454	0.0342516
Rv0975c	1134.77	-0.611819	0.654371	0.00502916	0.0294565
Rv0976c	1835.85	-0.700212	0.615482	0.000756479	0.00659762
Rv0977	2504.55	0.0110326	1.00768	0.919926	0.96678
Rv0978c	293.479	-0.047853	0.967375	0.712882	0.852158
Rv0979A	6935.59	0.00906773	1.00631	0.955394	0.980914
Rv0979c	1596.44	-0.0905286	0.939179	0.576525	0.765556
Rv0980c	8668.52	-0.0489471	0.966642	0.73918	0.868868
Rv0981	3801.49	0.125858	1.09116	0.29396	0.521118
Rv0982	14239.3	-0.199416	0.870903	0.146016	0.333976
Rv0983	22405.2	-0.223716	0.856357	0.34009	0.566152
Rv0984	12911.8	-0.0600947	0.959201	0.713161	0.852236
Rv0985c	6430.93	-0.0693013	0.953099	0.643754	0.812025
Rv0986	700.749	-0.0131079	0.990955	0.917732	0.966072
Rv0987	2403.41	0.0490929	1.03461	0.597611	0.78413
Rv0988	1023.53	0.0752745	1.05356	0.476353	0.686646
Rv0989c	1925.34	-0.120482	0.91988	0.358324	0.584278
Rv0990c	2337.5	-1.05466	0.481411	7.23253e-06	0.000130744
Rv0991c	5015.56	-1.26446	0.416256	9.99418e-07	2.48418e-05
Rv0992c	1965.38	-0.026006	0.982136	0.762124	0.881417
Rv0993	4892.21	-0.0475224	0.967597	0.639863	0.810527
Rv0994	8067.94	-0.036241	0.975193	0.754053	0.875838
Rv0995	1578.31	0.104122	1.07484	0.371782	0.597647
Rv0996	8786.35	-0.112773	0.924809	0.3698	0.596148
Rv0997	2254.71	0.101435	1.07284	0.361621	0.587257
Rv0997a	3140.14	0.080091	1.05708	0.519212	0.718095
Rv0998	3932.41	-0.177135	0.884458	0.0742419	0.214423
Rv0999	3003.34	-0.167669	0.89028	0.0626846	0.191121
Rv1000c	2330.93	-0.236322	0.848907	0.00769395	0.0411553
Rv1001	3778.2	-0.220746	0.858122	0.0108114	0.0524994
Rv1002c	3934.21	0.14949	1.10918	0.133239	0.318615
Rv1003	916.991	0.0618704	1.04382	0.614856	0.794784
Rv1004c	4671.67	0.18626	1.13781	0.285297	0.511537
Rv1005c	2609.98	0.377414	1.29901	0.000208517	0.00219384
Rv1006	26302.5	-0.0942557	0.936755	0.382116	0.60812
Rv1007c	4597.87	-0.084488	0.943119	0.352582	0.579416
Rv1008	965.477	0.130146	1.0944	0.219505	0.434314
Rv1009	11964.9	0.218803	1.16377	0.0303281	0.115069
Rv1010	6758.23	0.154371	1.11294	0.148031	0.337182
Rv1011	2476.53	-0.035881	0.975436	0.703408	0.845919
Rv1012	267.852	0.00417812	1.0029	0.975872	0.987804
Rv1013	19734.1	0.285466	1.2188	0.0103224	0.0509331
Rv1014c	1246.93	0.064895	1.04601	0.539871	0.735548
Rv1015c	4894.69	0.0573208	1.04053	0.470371	0.68217
Rv1016c	2858.81	-0.228022	0.853805	0.0967106	0.2559
Rv1017c	7257.32	0.0534189	1.03772	0.67095	0.827914
Rv1018c	8198.48	0.0936049	1.06703	0.289941	0.51662
Rv1019	3565.32	-0.0531589	0.963824	0.623293	0.798852
Rv1020	10048.6	0.0371726	1.0261	0.738781	0.868868
Rv1021	2063.85	0.227406	1.17073	0.0314435	0.117861
Rv1022	1579.5	0.0564023	1.03987	0.59285	0.780256
Rv1023	3069.85	0.135398	1.0984	0.152995	0.345324
Rv1024	1022.54	0.148011	1.10804	0.18033	0.382901
Rv1025	845.007	0.0170383	1.01188	0.889295	0.953992
Rv1026	2217.84	-0.375167	0.771016	0.000279537	0.00283601
Rv1027c	340.051	0.171935	1.12657	0.153889	0.346555
Rv1028A	113.284	0.110843	1.07986	0.553645	0.748164
Rv1028c	5081.83	-0.19162	0.875622	0.0337573	0.123621
Rv1029	1217.45	-0.154371	0.898524	0.12417	0.302402
Rv1030	1169.29	0.0726778	1.05167	0.45915	0.674811
Rv1031	1090.42	-0.0576515	0.960827	0.658134	0.818961
Rv1032c	2286.85	-0.0385645	0.973623	0.753775	0.875838
Rv1033c	1358.21	-0.149616	0.901491	0.457335	0.673388
Rv1037c	923.381	0.0984472	1.07062	0.428172	0.648207
Rv1038c	1034.76	0.240358	1.18129	0.122868	0.300334
Rv1039c	1417.5	0.276959	1.21164	0.0297171	0.113406
Rv1040c	415.504	-0.258457	0.835982	0.113625	0.285823
Rv1041c	675.893	-0.153604	0.899002	0.135543	0.320955
Rv1042c	338.145	0.104161	1.07487	0.594233	0.780728
Rv1043c	5299.89	0.387046	1.30771	0.0026019	0.0174499
Rv1044	739.976	-0.875974	0.544886	1.06983e-13	9.89472e-12
Rv1045	3664.66	-0.570603	0.673335	3.81079e-07	1.02402e-05
Rv1047	2374.98	-0.39381	0.761117	0.073075	0.211976
Rv1048c	2331.87	-0.968398	0.511073	6.3749e-07	1.6463e-05
Rv1049	447.517	0.0102045	1.0071	0.944955	0.977396
Rv1050	344.455	0.59647	1.51201	3.60235e-05	0.000508034
Rv1051c	167.727	0.137048	1.09965	0.389174	0.61409
Rv1052	2005.69	0.0502456	1.03544	0.669762	0.826961
Rv1056	1330.87	0.139144	1.10125	0.183315	0.38635
Rv1057	365.916	-0.751844	0.593844	6.66473e-05	0.000844129
Rv1058	871.258	-0.105107	0.929736	0.310016	0.537274
Rv1059	1842.82	0.261326	1.19858	0.00572386	0.0327066
Rv1060	1536.49	0.132741	1.09637	0.179695	0.382573
Rv1061	1267.64	0.181701	1.13422	0.0546835	0.174961
Rv1062	1570.55	0.0484702	1.03417	0.644712	0.812025
Rv1063c	3021.51	-0.206256	0.866784	0.0915676	0.246724
Rv1064c	602.671	0.476941	1.39179	1.2092e-05	0.000205361
Rv1065	8896.78	-0.129065	0.914424	0.358247	0.584278
Rv1066	1269.95	-0.308276	0.807606	0.0373039	0.131991
Rv1067c	699.087	0.0657605	1.04664	0.673331	0.828948
Rv1068c	180.184	0.135474	1.09845	0.421404	0.643102
Rv1069c	2997.38	0.184206	1.13619	0.0959315	0.254519
Rv1070c	1542.15	0.19456	1.14438	0.0853142	0.235828
Rv1071c	2821.88	0.10786	1.07763	0.3636	0.589737
Rv1072	123864	-0.262161	0.833838	0.283063	0.508465
Rv1073	21204.2	-0.161161	0.894305	0.429188	0.649251
Rv1074c	10017.4	-0.112842	0.924764	0.254273	0.475879
Rv1075c	780.649	0.0542187	1.0383	0.599131	0.784314
Rv1076	1480.18	0.26352	1.2004	0.036724	0.130403
Rv1077	4617.78	-0.220323	0.858373	0.045746	0.15327
Rv1078	8568.74	0.110673	1.07973	0.307936	0.535138
Rv1079	7301.37	0.0607843	1.04303	0.471326	0.68217
Rv1080c	22215.4	0.0595793	1.04216	0.615736	0.794784
Rv1081c	1972.85	-0.0709862	0.951987	0.495245	0.700178
Rv1082	4592.64	-0.101221	0.932244	0.30046	0.526834
Rv1083	505.507	-0.00760251	0.994744	0.945445	0.97742
Rv1084	4531.6	-0.109206	0.927098	0.43804	0.656932
Rv1085c	3383.4	0.169445	1.12463	0.0534026	0.172528
Rv1086	4848.7	0.030575	1.02142	0.783008	0.895673
Rv1087	2149.6	-0.0349532	0.976063	0.831755	0.923879
Rv1088	169.365	0.135921	1.09879	0.379986	0.60572
Rv1088a	120.819	0.34177	1.26731	0.0606158	0.187258
Rv1091	1870.13	0.00549587	1.00382	0.969149	0.985252
Rv1092c	1423.93	-0.182626	0.881098	0.150712	0.341528
Rv1093	11478.4	0.185352	1.13709	0.015097	0.0681508
Rv1094	103824	-0.316544	0.802991	0.00244709	0.0166158
Rv1095	25742.2	-0.384577	0.766003	0.0215895	0.0898131
Rv1096	7044.54	-0.00177432	0.998771	0.981878	0.989842
Rv1097c	5702.29	-0.0610813	0.958545	0.49738	0.701886
Rv1098c	5247.29	-0.142058	0.906225	0.163329	0.360065
Rv1099c	3839.03	-0.284591	0.820974	0.000960915	0.00808428
Rv1100	2890.61	-0.290335	0.817712	0.0395129	0.137243
Rv1101c	8135.2	-0.301388	0.811471	0.0214389	0.0893737
Rv1102c	4140.08	-0.202525	0.869028	0.080296	0.22648
Rv1103c	4317.36	-0.317906	0.802233	0.00808751	0.0427713
Rv1106c	4820.25	0.0451449	1.03179	0.738268	0.868772
Rv1107c	1342.22	-0.191527	0.875678	0.0955445	0.253998
Rv1108c	4609.43	-0.106711	0.928703	0.215031	0.428445
Rv1109c	5721.82	-0.0460833	0.968562	0.652687	0.816153
Rv1110	12758.4	0.0439255	1.03092	0.6227	0.798348
Rv1111c	6142.4	-0.00530658	0.996329	0.947222	0.97796
Rv1112	688.98	0.0674695	1.04788	0.644671	0.812025
Rv1113	260.891	0.120934	1.08744	0.463661	0.677934
Rv1114	429.09	0.230266	1.17305	0.0652989	0.19644
Rv1115	486.864	0.132228	1.09599	0.254984	0.476985
Rv1116	493.997	0.271589	1.20714	0.036228	0.129918
Rv1117	8780.94	0.0792462	1.05647	0.386868	0.612424
Rv1118c	6157.46	0.111154	1.08009	0.207783	0.419895
Rv1119c	331.705	0.345223	1.27035	0.00704073	0.0384101
Rv1120c	190.347	0.265556	1.2021	0.106609	0.273825
Rv1121	6071.38	-0.234242	0.850132	0.00803997	0.0425765
Rv1122	2511.75	-0.10556	0.929444	0.352719	0.579416
Rv1123c	2643.18	-0.0344943	0.976374	0.701529	0.84417
Rv1124	1040.43	0.241215	1.18199	0.0756788	0.216938
Rv1125	1616.4	0.193033	1.14316	0.0386422	0.135063
Rv1126c	1523.02	0.197607	1.14679	0.035552	0.127839
Rv1127c	2717.79	0.0397626	1.02794	0.689066	0.836513
Rv1128c	821.224	-0.243578	0.844648	0.0259422	0.103691
Rv1129c	297.106	-0.379409	0.768753	0.00745275	0.0402165
Rv1130	391.051	0.179724	1.13267	0.186558	0.390094
Rv1131	512.686	-0.0832326	0.94394	0.560618	0.75418
Rv1132	6272.96	-0.0316338	0.978312	0.814519	0.914784
Rv1133c	35418.2	-0.0862323	0.94198	0.584552	0.773632
Rv1134	223.106	0.134073	1.09739	0.420538	0.642782
Rv1135c	1126.71	0.269265	1.20519	0.011831	0.0564171
Rv1138a	312.365	0.0445745	1.03138	0.746092	0.872452
Rv1138c	1007.89	-0.00875714	0.993948	0.929772	0.970016
Rv1139c	694.4	0.0901665	1.06449	0.39662	0.620275
Rv1140	2999.48	0.0657117	1.0466	0.503709	0.706743
Rv1141c	2484.82	0.0516706	1.03646	0.677255	0.831309
Rv1142c	3671.45	0.132176	1.09595	0.170034	0.369927
Rv1143	1195	-0.236838	0.848603	0.0310378	0.116781
Rv1144	5996.91	-0.262183	0.833825	0.0287274	0.111043
Rv1145	666.424	0.123317	1.08924	0.28901	0.516008
Rv1146	1627.53	0.144326	1.10521	0.264091	0.488604
Rv1147	1904.93	0.213206	1.15926	0.0238225	0.0968732
Rv1148c	3181.75	0.126571	1.0917	0.317671	0.5439
Rv1149	1937.42	-0.196917	0.872413	0.156364	0.350027
Rv1151c	1370.99	0.0842517	1.06014	0.431852	0.650975
Rv1152	3703.72	-0.017818	0.987725	0.883529	0.949931
Rv1153c	2761.38	0.130587	1.09474	0.183167	0.38635
Rv1154c	1994.47	0.0633031	1.04486	0.573865	0.763553
Rv1155	4011.89	0.0974114	1.06985	0.312078	0.539607
Rv1155a	1706.58	0.432274	1.34936	0.000452724	0.00425646
Rv1156	9346.08	-0.133244	0.911779	0.238984	0.458927
Rv1157c	5932.39	-0.0523482	0.964365	0.592893	0.780256
Rv1158c	2618.29	0.479713	1.39447	0.00031877	0.00314578
Rv1159	5028.16	0.301839	1.23272	0.000457203	0.00428843
Rv1159A	2888.89	0.412209	1.33072	1.53737e-05	0.000246536
Rv1160	994.207	0.0599448	1.04243	0.70774	0.848507
Rv1161	61524.8	-0.0878619	0.940916	0.544875	0.738921
Rv1162	27429	0.0125788	1.00876	0.906152	0.96203
Rv1163	3828.97	-0.00178554	0.998763	0.990019	0.993266
Rv1164	4446.73	0.100997	1.07251	0.344995	0.570747
Rv1165	6718.42	0.00594616	1.00413	0.955304	0.980914
Rv1166	7887.3	-0.0247185	0.983012	0.774824	0.8906
Rv1167c	6927.78	-0.990528	0.503293	3.36577e-09	1.35209e-07
Rv1168c	24796	-1.43145	0.370759	6.29183e-17	8.62849e-15
Rv1169c	6309.63	-2.45277	0.18266	6.78149e-21	1.49833e-18	lipX
Rv1170	3075.74	-0.309136	0.807125	0.00128889	0.0103342
Rv1171	7938.69	-0.114573	0.923656	0.268913	0.492843
Rv1172c	14105.1	0.0288642	1.02021	0.750585	0.875132
Rv1173	37436.9	0.033037	1.02316	0.726446	0.860321
Rv1174c	33730.1	0.322572	1.25056	0.00581568	0.0330886
Rv1175c	10433.1	-0.143086	0.90558	0.110873	0.281571
Rv1176c	1348.02	-0.205854	0.867025	0.128465	0.31096
Rv1177	17407.3	-0.212523	0.863027	0.0259905	0.103779
Rv1178	24489	-0.253507	0.838855	0.0685108	0.203562
Rv1179c	20863.6	-0.128284	0.914919	0.234786	0.453159
Rv1180	12790.7	0.203934	1.15183	0.0861106	0.236998
Rv1181	29545.2	0.2517	1.19061	0.0353779	0.127444
Rv1182	15896.6	0.372491	1.29459	0.0114612	0.0551162
Rv1183	23652.4	0.156149	1.11431	0.308004	0.535138
Rv1184c	26915.9	0.290019	1.22266	0.0397638	0.137753
Rv1185c	29220.3	0.261128	1.19842	0.041776	0.143227
Rv1186c	4653.98	0.0793598	1.05655	0.425303	0.646263
Rv1187	3279.4	-0.0389995	0.97333	0.745647	0.872452
Rv1188	623.278	0.110106	1.07931	0.372129	0.597962
Rv1189	653.193	0.0209156	1.0146	0.903884	0.961676
Rv1190	502.191	0.161865	1.11873	0.217967	0.432347
Rv1191	1784.49	0.030841	1.02161	0.815881	0.914784
Rv1192	10363.4	-0.127116	0.91566	0.23183	0.449092
Rv1193	4816.54	0.0275221	1.01926	0.739453	0.868868
Rv1194c	12874.7	0.0339331	1.0238	0.729683	0.861533
Rv1195	24098	0.00697689	1.00485	0.953814	0.980914
Rv1196	47928.4	-0.0223236	0.984646	0.90619	0.96203
Rv1197	12380.9	0.0114145	1.00794	0.956821	0.981135
Rv1198	9707.51	-0.0733234	0.950446	0.644217	0.812025
Rv1199c	6417.3	-0.313898	0.804465	0.110533	0.280887
Rv1200	9917.6	0.134773	1.09792	0.0759572	0.217325
Rv1201c	5236.21	-0.0691158	0.953222	0.411507	0.63304
Rv1202	3051.82	0.171561	1.12628	0.0589469	0.183868
Rv1203c	614.871	-0.0279876	0.980787	0.79907	0.90588
Rv1204c	3810.48	-0.101611	0.931992	0.572639	0.763355
Rv1205	1149.05	-0.191805	0.87551	0.10271	0.2669
Rv1206	2637.58	0.148534	1.10844	0.120836	0.297137
Rv1207	2092.83	0.123827	1.08962	0.161765	0.357212
Rv1208	2728.55	0.286586	1.21975	0.00285149	0.0188066
Rv1209	3092.12	0.198048	1.14715	0.178568	0.382015
Rv1210	1802.87	0.0778705	1.05546	0.40435	0.62694
Rv1211	16004.1	-0.0754656	0.949036	0.405207	0.627405
Rv1212c	10219.3	-0.0629311	0.957317	0.493413	0.699387
Rv1213	2333.46	-0.0977892	0.934464	0.230553	0.44749
Rv1214c	787.564	-0.0359606	0.975382	0.737094	0.868056
Rv1215c	8633.73	-0.152385	0.899762	0.0891019	0.242711
Rv1216c	1780.15	-0.226764	0.854549	0.0383917	0.134761
Rv1217c	2334.89	-0.225172	0.855493	0.266735	0.490777
Rv1218c	940.18	-0.554222	0.681024	0.00810587	0.0427858
Rv1219c	878.232	-0.274147	0.826939	0.0273713	0.107885
Rv1220c	4105.6	0.12634	1.09152	0.354373	0.58073
Rv1221	39868	0.207842	1.15496	0.504313	0.706962
Rv1222	23832.1	-0.0774578	0.947726	0.60711	0.788455
Rv1223	28192.6	0.030197	1.02115	0.854289	0.935698
Rv1224	6281.43	0.0365405	1.02565	0.86541	0.941672
Rv1225c	7184.07	-0.0256794	0.982358	0.893336	0.954884
Rv1226c	1462.86	-0.541122	0.687236	0.00900033	0.0458901
Rv1227c	545.727	-0.604685	0.657615	0.00220713	0.0154456
Rv1228	4690.46	-0.155125	0.898055	0.0728087	0.211667
Rv1228a	1078.45	-0.361627	0.778287	0.00103386	0.00860177
Rv1229c	13262.9	-0.0596386	0.959504	0.478575	0.688257
Rv1230c	8744.52	0.0854313	1.061	0.429787	0.649663
Rv1231c	1300.84	-0.0862076	0.941996	0.398175	0.621044
Rv1232c	4455.37	-0.200203	0.870428	0.114215	0.286491
Rv1233c	5075.14	-0.098612	0.933931	0.253654	0.475879
Rv1234	2052.29	-0.0821189	0.944669	0.417962	0.640306
Rv1235	2517.23	-0.160519	0.894703	0.237108	0.456034
Rv1236	1161.21	-0.155443	0.897857	0.159546	0.354617
Rv1237	1372.59	-0.0196728	0.986456	0.860357	0.940051
Rv1238	2259.63	0.0457249	1.0322	0.681952	0.834146
Rv1239c	1848.56	0.469174	1.38432	4.50806e-06	8.63797e-05
Rv1240	4571.98	-0.0932552	0.937405	0.431785	0.650975
Rv1241	910.719	-0.0216144	0.98513	0.908135	0.962198
Rv1242	1147.34	0.150127	1.10967	0.257028	0.479006
Rv1243c	637.431	-0.185153	0.879556	0.206864	0.41854
Rv1244	5549.84	-0.118642	0.921054	0.302974	0.529871
Rv1245c	2947.03	-0.169379	0.889226	0.129011	0.311332
Rv1246c	608.634	0.171676	1.12637	0.208814	0.421123
Rv1247c	799.44	0.245465	1.18547	0.0447603	0.15073
Rv1248c	18729.6	0.213188	1.15925	0.017065	0.0751577
Rv1249c	4778.72	0.245214	1.18527	0.0461212	0.154138
Rv1250	3399.05	0.0904486	1.0647	0.281141	0.505698
Rv1251c	5215.86	0.0556285	1.03931	0.672007	0.82819
Rv1252c	1105.41	0.206847	1.15416	0.0797142	0.22564
Rv1253	6359.69	-0.106609	0.928769	0.275029	0.499214
Rv1254	3708.99	-0.283312	0.821703	0.0685578	0.203562
Rv1255c	1843.15	-0.504879	0.70472	0.00308306	0.0199371
Rv1256c	2795.92	-0.881939	0.542637	4.01449e-05	0.000554363
Rv1257c	6469.68	-0.056303	0.961725	0.577661	0.76664
Rv1258c	1258.47	-0.0612926	0.958405	0.64658	0.812721
Rv1259	668.89	0.00538539	1.00374	0.968736	0.985084
Rv1260	2032.58	-0.199769	0.87069	0.0492	0.162246
Rv1261c	2177.64	0.0215402	1.01504	0.862427	0.94098
Rv1262c	1251.29	0.0254172	1.01777	0.826154	0.921631
Rv1263	720.858	0.0255173	1.01784	0.82544	0.921093
Rv1264	11764.1	-0.212959	0.862766	0.0915256	0.246724
Rv1265	5159.47	0.0597298	1.04227	0.531901	0.728434
Rv1266c	4031.31	0.088483	1.06325	0.250742	0.472384
Rv1267c	839.587	0.142145	1.10354	0.230483	0.44749
Rv1268c	441.978	-0.076621	0.948276	0.531689	0.728434
Rv1269c	841.546	0.203633	1.15159	0.0719257	0.210175
Rv1270c	3212.75	0.277909	1.21244	0.0252403	0.101394
Rv1271c	1473.38	-0.0323258	0.977843	0.826783	0.922045
Rv1272c	3802.67	-0.100111	0.932961	0.268565	0.492431
Rv1273c	2033.93	0.0610235	1.04321	0.606681	0.788455
Rv1274	4932.35	0.599673	1.51537	1.25669e-10	6.84638e-09
Rv1275	2384.74	0.556904	1.47111	1.1335e-05	0.000195149
Rv1276c	923.758	0.400494	1.31996	0.000104578	0.00123058
Rv1277	3126.7	-0.00223028	0.998455	0.982537	0.990256
Rv1278	4106.86	-0.0534157	0.963652	0.601918	0.785648
Rv1279	4439.71	0.0715869	1.05087	0.574222	0.763623
Rv1280c	5041.35	0.230848	1.17352	0.0133026	0.0617321
Rv1281c	3151.08	0.00254427	1.00177	0.977908	0.988849
Rv1282c	1171.15	0.0554325	1.03917	0.646442	0.812721
Rv1283c	2051.93	1.04131e-05	1.00001	0.999931	0.999931
Rv1284	1774.17	-0.255041	0.837963	0.0365624	0.13021
Rv1285	11164.9	-3.78871	0.0723577	9.58439e-18	1.52469e-15	cysD
Rv1286	14723.1	-3.43088	0.0927261	4.66929e-14	4.52922e-12	cysNC
Rv1287	4197.5	-2.28212	0.205595	1.57079e-21	3.67472e-19
Rv1288	1642.39	-1.49004	0.356002	3.56869e-10	1.76035e-08
Rv1289	1006.03	-0.184876	0.879725	0.12873	0.310963
Rv1290A	494.071	-0.13834	0.908564	0.224546	0.4389
Rv1290c	1425.19	-0.202428	0.869087	0.0429191	0.146315
Rv1291c	161.184	-0.103325	0.930885	0.563557	0.756674
Rv1292	4021.19	0.0641551	1.04547	0.520167	0.718726
Rv1293	5515.47	0.0462465	1.03257	0.559007	0.752907
Rv1294	4791.79	0.107255	1.07718	0.36632	0.593423
Rv1295	3993.38	0.122896	1.08892	0.390898	0.61503
Rv1296	3147.29	0.16414	1.1205	0.216994	0.43141
Rv1297	90793.6	0.16728	1.12294	0.236657	0.455559
Rv1298	17389.8	-0.132936	0.911974	0.342177	0.567725
Rv1299	12937	-0.0593918	0.959669	0.667331	0.825529
Rv1300	8606.5	0.00826713	1.00575	0.928127	0.969478
Rv1301	7132.57	0.0235331	1.01645	0.835767	0.925508
Rv1302	7385.79	0.352773	1.27701	0.00121762	0.00980947
Rv1303	9696.65	0.293109	1.22528	0.0386815	0.135063
Rv1304	9064.2	0.378345	1.29985	0.0186847	0.0808586
Rv1305	11829.9	0.505997	1.4201	1.87356e-05	0.000294512
Rv1306	16602.3	0.446874	1.36308	0.00474117	0.0281008
Rv1307	35285.5	0.346855	1.27179	0.0577326	0.181075
Rv1308	27944.3	0.442592	1.35904	0.000612034	0.00550692
Rv1309	14478.9	0.427404	1.34481	6.4654e-05	0.000826781
Rv1310	20580.7	0.387964	1.30855	0.00796473	0.0422907
Rv1311	4192.63	0.478788	1.39357	2.91877e-05	0.000428337
Rv1312	2683.64	0.339759	1.26555	0.00971444	0.0483533
Rv1313c	4769.62	0.111321	1.08022	0.346824	0.572331
Rv1314c	1085.27	-0.185888	0.879108	0.131335	0.31522
Rv1315	7754.03	-0.0914856	0.938556	0.394011	0.618139
Rv1316c	1090.58	0.297011	1.2286	0.0149001	0.0674148
Rv1317c	5380.13	0.207553	1.15473	0.0534866	0.172659
Rv1318c	3189.66	-0.12343	0.918003	0.285836	0.511834
Rv1319c	2435.05	-0.0818375	0.944853	0.527286	0.724358
Rv1320c	6545.81	-0.00368619	0.997448	0.977295	0.988731
Rv1321	4805.9	-0.0201687	0.986117	0.872236	0.945199
Rv1322	6462.31	-0.247615	0.842288	0.00950011	0.0477956
Rv1322A	24065.7	-0.341773	0.789071	0.000169964	0.00186212
Rv1323	19887	-0.0299746	0.979438	0.821555	0.918253
Rv1324	14189.2	-0.516402	0.699113	1.79573e-07	5.2901e-06
Rv1325c	1158.69	-0.131227	0.913054	0.310044	0.537274
Rv1326c	4136.77	-0.0740593	0.949961	0.478827	0.688257
Rv1327c	7476.45	-0.142442	0.905984	0.304529	0.531346
Rv1328	7590.31	-0.0593628	0.959688	0.54905	0.743217
Rv1329c	2775.62	0.20813	1.15519	0.0376045	0.132818
Rv1330c	1318.83	0.274995	1.20999	0.0125523	0.0587991
Rv1331	3258.03	-0.00968238	0.993311	0.920592	0.96678
Rv1332	5266.98	0.101152	1.07263	0.241328	0.46186
Rv1333	6447.39	-0.0100489	0.993059	0.947779	0.978027
Rv1334	3038.97	0.160643	1.11779	0.271582	0.496039
Rv1335	2327.12	0.229862	1.17272	0.0721849	0.21039
Rv1336	5717.5	0.168468	1.12386	0.242299	0.462479
Rv1337	6290.41	0.158015	1.11575	0.212977	0.426352
Rv1338	3695.77	0.112326	1.08097	0.471361	0.68217
Rv1339	5846.1	-0.107213	0.92838	0.304193	0.531144
Rv1340	5512.24	-0.0329579	0.977414	0.692493	0.83888
Rv1341	2936.57	-0.0490607	0.966565	0.607251	0.788455
Rv1342c	1938.73	0.353293	1.27747	0.000166776	0.0018373
Rv1343c	613.385	0.348845	1.27354	0.00340257	0.0215822
Rv1344	609.584	0.162488	1.11922	0.297882	0.523731
Rv1345	5374.4	0.211472	1.15787	0.0272652	0.107573
Rv1346	4232.25	0.207	1.15429	0.01948	0.0829465
Rv1347c	3072.48	0.199228	1.14808	0.0469435	0.156099
Rv1348	5940.93	-0.0245539	0.983125	0.799507	0.90588
Rv1349	2593.78	-0.151313	0.90043	0.151945	0.34354
Rv1350	677.018	-0.16591	0.891366	0.18964	0.393633
Rv1351	809.19	0.516278	1.43026	2.27362e-06	4.86138e-05
Rv1352	2952.17	0.320192	1.2485	0.0341431	0.124673
Rv1353c	1017.71	0.194733	1.14451	0.187897	0.3916
Rv1354c	2051.94	0.159461	1.11687	0.218905	0.433558
Rv1355c	1135.85	-0.26559	0.831859	0.0512302	0.167551
Rv1356c	1310.11	0.206651	1.15401	0.103855	0.268899
Rv1357c	1235.46	0.385086	1.30594	6.95861e-05	0.000878552
Rv1358	836.668	0.0740357	1.05266	0.46762	0.6799
Rv1359	1199.78	-0.00247513	0.998286	0.977844	0.988849
Rv1360	6313.74	-0.232521	0.851146	0.0143178	0.0653002
Rv1361c	12548.2	-0.0593038	0.959727	0.636896	0.809762
Rv1362c	923.063	0.182621	1.13494	0.087652	0.239912
Rv1363c	1078.19	0.331776	1.25856	0.00199666	0.0142818
Rv1364c	4854.66	0.0695388	1.04938	0.403105	0.625496
Rv1365c	2225.33	0.10275	1.07382	0.4104	0.63304
Rv1366	374.811	-0.062562	0.957562	0.629169	0.803242
Rv1366A	576.273	0.127163	1.09214	0.321	0.546029
Rv1367c	2162.4	0.131147	1.09516	0.113507	0.285708
Rv1368	3709.03	0.0592158	1.0419	0.610148	0.790667
Rv1371	107.23	0.0758264	1.05396	0.676569	0.831134
Rv1372	651.124	-0.50171	0.706269	8.96063e-05	0.0010898
Rv1373	1421.16	-0.038859	0.973425	0.680082	0.83298
Rv1374c	12508.5	0.0482777	1.03403	0.767462	0.884438
Rv1375	6292.96	-0.219269	0.859001	0.00493888	0.0290132
Rv1376	3905.96	-0.161047	0.894376	0.0541463	0.174082
Rv1377c	2815.57	0.100987	1.07251	0.226662	0.442097
Rv1378c	4431.58	-0.100961	0.932411	0.357095	0.582991
Rv1379	3281.49	0.0322014	1.02257	0.823209	0.919378
Rv1380	610.649	0.00882452	1.00614	0.961465	0.982243
Rv1381	1312.42	-0.0136301	0.990597	0.92712	0.969029
Rv1382	493.4	-0.0600921	0.959203	0.747967	0.874026
Rv1383	973.609	0.0288631	1.02021	0.840005	0.92823
Rv1384	3430.64	-0.0135438	0.990656	0.893658	0.954884
Rv1385	2200.21	0.0631047	1.04471	0.546966	0.741405
Rv1386	7597.02	-0.00247149	0.998288	0.984797	0.991382
Rv1387	45174	0.0791344	1.05638	0.700583	0.843526
Rv1388	11538.4	0.0843229	1.06019	0.313047	0.539956
Rv1389	10126.8	0.00381739	1.00265	0.97613	0.987804
Rv1390	11938.5	-0.017643	0.987845	0.910956	0.963322
Rv1391	19761	-0.0817871	0.944886	0.508756	0.709689
Rv1392	14722.7	-0.00945832	0.993465	0.944047	0.97671
Rv1393c	2197.02	0.136755	1.09943	0.224707	0.43893
Rv1394c	1641.81	0.0428492	1.03015	0.652997	0.816153
Rv1395	1738.25	-0.821094	0.566013	3.18286e-09	1.29166e-07
Rv1396c	12116.2	-0.478442	0.717752	0.000823725	0.00709081
Rv1397c	14685.7	-0.205315	0.867349	0.162056	0.357656
Rv1398c	79856.8	-0.223958	0.856213	0.153082	0.345324
Rv1399c	1406.65	0.103387	1.07429	0.326401	0.550741
Rv1400c	2155.74	-0.0528695	0.964017	0.729113	0.861533
Rv1401	2275.38	0.15245	1.11146	0.0976663	0.257622
Rv1402	2847.42	0.0535308	1.0378	0.672924	0.828807
Rv1403c	1287.03	-0.04145	0.971678	0.680892	0.833413
Rv1404	6817.19	-0.429448	0.742546	5.50627e-05	0.000720343
Rv1405c	4742.79	-0.897533	0.536804	1.8494e-10	9.6777e-09
Rv1406	1905.81	0.0217738	1.01521	0.849375	0.932907
Rv1407	2607.87	0.183978	1.13601	0.263637	0.488575
Rv1408	3169.55	-0.370023	0.77377	9.12166e-05	0.001106
Rv1409	8426.25	0.0223397	1.01561	0.80916	0.911882
Rv1410c	26987.4	0.307941	1.23794	0.00661935	0.0366136
Rv1411c	7525.88	0.284935	1.21836	0.00968773	0.0482808
Rv1412	1483.29	0.303599	1.23422	0.00129893	0.0103697
Rv1413	961.833	0.231683	1.1742	0.0296325	0.113207
Rv1414	201.864	0.182601	1.13493	0.212633	0.426116
Rv1415	7634.23	-0.111395	0.925693	0.203703	0.413745
Rv1416	2267.8	-0.0925127	0.937888	0.467741	0.6799
Rv1417	1400.94	-0.177663	0.884134	0.335455	0.560783
Rv1418	2493.28	-0.114074	0.923975	0.274767	0.499214
Rv1419	3958.52	-0.251253	0.840166	0.0362871	0.130012
Rv1420	4806.89	-0.189441	0.876945	0.0587091	0.183414
Rv1421	2792.74	-0.111478	0.925639	0.270304	0.49448
Rv1422	3498.79	0.0508603	1.03588	0.598599	0.784133
Rv1423	2373.67	0.00912959	1.00635	0.922747	0.966889
Rv1424c	1592.42	0.033642	1.02359	0.786375	0.896621
Rv1425	4625.71	-0.0364805	0.975031	0.720582	0.857492
Rv1426c	2116.94	-0.0588223	0.960048	0.481046	0.689661
Rv1427c	2095.37	-0.0362391	0.975194	0.734922	0.86617
Rv1428c	2474.39	0.0168272	1.01173	0.904249	0.961807
Rv1429	970.359	-0.0299039	0.979486	0.759706	0.879858
Rv1430	2423.24	-0.144243	0.904854	0.127735	0.309568
Rv1431	1647.05	0.260945	1.19826	0.00645883	0.0358254
Rv1432	1015.89	0.122504	1.08862	0.208127	0.420162
Rv1433	2869.58	0.0742891	1.05284	0.491254	0.696761
Rv1434	2386.2	0.111844	1.08061	0.410551	0.63304
Rv1435c	12773.6	0.0946863	1.06783	0.536863	0.732454
Rv1436	7392.23	0.00207107	1.00144	0.98622	0.991382
Rv1437	4675.03	-0.135945	0.910073	0.170758	0.371298
Rv1438	4080.86	-0.0882483	0.940664	0.279936	0.504
Rv1439c	1260.91	-0.0591185	0.95985	0.696511	0.841186
Rv1440	3712.81	0.0188362	1.01314	0.91512	0.964343
Rv1441c	2118.95	0.0567302	1.04011	0.676903	0.831134
Rv1442	10271.6	0.270362	1.20611	0.00271257	0.0180399
Rv1443c	2043.73	-0.0674068	0.954352	0.559378	0.753096
Rv1444c	1924.53	0.279366	1.21366	0.0730451	0.211976
Rv1445c	2433.34	0.183248	1.13544	0.0713033	0.208663
Rv1446c	3241.09	0.194592	1.1444	0.0839554	0.233671
Rv1447c	4635.94	0.150119	1.10966	0.0828293	0.231218
Rv1448c	3621.78	0.220257	1.16494	0.0711309	0.208312
Rv1449c	18680.9	0.114224	1.08239	0.153009	0.345324
Rv1450c	829.813	0.0887256	1.06343	0.505167	0.707687
Rv1451	11610.3	0.16148	1.11843	0.0479934	0.158926
Rv1452c	1488.74	0.152941	1.11183	0.14204	0.328999
Rv1453	2460.02	0.154914	1.11336	0.0864415	0.23758
Rv1454c	5725.83	0.142717	1.10398	0.166798	0.364081
Rv1455	849.124	0.0866466	1.0619	0.394985	0.619403
Rv1456c	2085.87	0.320421	1.24869	0.00237709	0.0163558
Rv1457c	1873.06	0.0524937	1.03706	0.565848	0.75898
Rv1458c	2321.12	0.0528795	1.03733	0.564564	0.757513
Rv1459c	5165.19	-0.0438559	0.970059	0.677904	0.831427
Rv1460	4016.93	-0.286935	0.819641	0.0396616	0.137519
Rv1461	13965.8	-0.0809416	0.94544	0.665931	0.824792
Rv1462	5398.57	-0.250951	0.840343	0.297565	0.523628
Rv1463	3024.36	-0.0448412	0.969397	0.801826	0.907526
Rv1464	4844.06	-0.207101	0.866276	0.251822	0.473745
Rv1465	1323.93	-0.117323	0.921897	0.505409	0.70775
Rv1466	1722.31	0.103438	1.07433	0.316909	0.543253
Rv1467c	2449.21	0.0914847	1.06547	0.411422	0.63304
Rv1468c	2670.87	0.0456259	1.03213	0.687419	0.836044
Rv1469	4519.68	0.324714	1.25242	0.00427762	0.0257759
Rv1470	660.43	0.384877	1.30575	0.0023595	0.0162912
Rv1471	3825.54	0.363922	1.28692	0.205617	0.416789
Rv1472	6237.28	0.170875	1.12574	0.24144	0.46186
Rv1473	5695.03	0.194841	1.1446	0.0532717	0.172245
Rv1473A	678.231	0.108155	1.07785	0.382558	0.608319
Rv1474c	1232.44	-0.114417	0.923756	0.322262	0.54655
Rv1475c	9931.26	-0.216765	0.860493	0.0931816	0.249215
Rv1476	2549.73	0.293293	1.22543	0.0366693	0.130325
Rv1477	15111.1	0.177981	1.1313	0.163453	0.360141
Rv1478	4916.43	0.239869	1.18089	0.0369782	0.131079
Rv1479	13880	0.150169	1.1097	0.229143	0.44547
Rv1480	11546.2	0.217618	1.16281	0.0130615	0.0608263
Rv1481	8364.54	0.255511	1.19376	0.00280423	0.0185565
Rv1482c	700.736	0.259544	1.1971	0.0102307	0.0506063
Rv1483	2518.54	-0.416273	0.749358	1.49978e-05	0.000243051
Rv1484	5398.15	-0.25911	0.835603	0.00206312	0.0146518
Rv1485	3179.48	-0.165048	0.891899	0.113295	0.285576
Rv1486c	6466.45	-0.022533	0.984503	0.81123	0.912653
Rv1487	1807.87	-0.0246471	0.983061	0.840847	0.928408
Rv1488	7109.5	0.170787	1.12567	0.179883	0.382657
Rv1489	2840.44	0.309778	1.23952	0.0013011	0.0103697
Rv1489A	1573.8	0.260421	1.19783	0.0392719	0.136644
Rv1490	2101.64	0.344921	1.27008	0.00144756	0.011266
Rv1491c	3815.07	-0.0641166	0.956531	0.533711	0.730158
Rv1492	4812.77	-0.644917	0.63953	0.00239847	0.0164375
Rv1493	4736.79	-0.599324	0.660063	0.00198896	0.0142525
Rv1494	1109.45	-0.252511	0.839434	0.0452595	0.151896
Rv1495	352.095	-0.103549	0.930741	0.490144	0.695527
Rv1496	1711.3	-0.0885095	0.940494	0.542694	0.738131
Rv1497	7876.66	0.0223164	1.01559	0.819214	0.916459
Rv1498A	1052.87	0.41213	1.33065	0.00347605	0.0219085
Rv1498c	2953.73	0.349721	1.27431	0.00383299	0.0235608
Rv1499	680.785	0.0606469	1.04293	0.686293	0.835441
Rv1500	1738.93	-0.0408016	0.972115	0.698557	0.842378
Rv1501	2478.95	0.0371649	1.0261	0.724691	0.859301
Rv1502	1455.63	-0.0411294	0.971894	0.726954	0.860446
Rv1505c	1290.23	-0.235642	0.849307	0.106019	0.272905
Rv1506c	966.249	-0.0316161	0.978324	0.818938	0.916459
Rv1507A	2835.97	-0.0899511	0.939555	0.571818	0.763355
Rv1507c	1762.67	0.0728695	1.05181	0.547861	0.742366
Rv1508A	726.538	-0.11908	0.920775	0.405281	0.627405
Rv1508c	5926.86	0.0414379	1.02914	0.633119	0.806507
Rv1509	1037.27	-0.114158	0.923921	0.311506	0.538869
Rv1510	2682.07	0.192845	1.14302	0.0329281	0.12148
Rv1511	4900.09	0.0706383	1.05018	0.507842	0.709315
Rv1512	2879.8	0.0336402	1.02359	0.770001	0.886593
Rv1513	1706.95	0.0341446	1.02395	0.793656	0.901305
Rv1514c	847.043	0.282684	1.21646	0.028261	0.11019
Rv1515c	643.711	0.453565	1.36942	0.000610435	0.00550499
Rv1516c	1448.52	0.36045	1.28383	0.00875381	0.0451542
Rv1517	456.987	0.197936	1.14706	0.0883622	0.241192
Rv1518	451.886	0.0480956	1.0339	0.679879	0.83298
Rv1519	1498.98	0.333311	1.2599	0.0243941	0.0986371
Rv1520	2819.88	0.191506	1.14196	0.111497	0.282435
Rv1521	8052.64	-0.0353025	0.975827	0.727631	0.860737
Rv1522c	6789.63	-0.0621739	0.95782	0.4831	0.691031
Rv1523	1304.94	0.0168088	1.01172	0.882969	0.949773
Rv1524	1108.74	-0.0389482	0.973364	0.718829	0.856436
Rv1525	1090.07	-0.0859569	0.942159	0.338323	0.564392
Rv1526c	1030.41	-0.0176489	0.987841	0.892392	0.954557
Rv1527c	5959.21	-0.0956091	0.935877	0.272403	0.49672
Rv1528c	904.045	0.445475	1.36176	0.00148504	0.0114457
Rv1529	3301.36	-0.26573	0.831778	0.0402908	0.139457
Rv1530	1232.59	0.0940868	1.06739	0.411067	0.63304
Rv1531	1361.68	0.279876	1.21409	0.0299032	0.113804
Rv1532c	754.326	0.180231	1.13307	0.0809586	0.227864
Rv1533	5832.35	-0.0755294	0.948994	0.520055	0.718726
Rv1534	2589.5	0.104024	1.07477	0.324742	0.549106
Rv1535	14607.3	0.381898	1.30305	0.0293046	0.112386
Rv1536	15526.2	0.132331	1.09606	0.135129	0.320295
Rv1537	1175.69	-0.0919483	0.938255	0.476028	0.686426
Rv1538c	1941.03	0.0118277	1.00823	0.915016	0.964343
Rv1539	3231.76	-0.332926	0.793924	0.0839617	0.233671
Rv1540	3896.21	-0.279591	0.823824	0.0682456	0.203153
Rv1541c	2200.06	-0.294257	0.815492	0.0155271	0.0697752
Rv1542c	416.215	-0.616425	0.652285	0.000113589	0.00130941
Rv1543	4193.12	0.217602	1.1628	0.102747	0.2669
Rv1544	2890.99	0.0490263	1.03457	0.725688	0.860227
Rv1545	590.384	0.232971	1.17525	0.0215294	0.0896568
Rv1546	1095.47	-0.154461	0.898468	0.137049	0.323085
Rv1547	16155.6	0.0384511	1.02701	0.722684	0.857688
Rv1548c	1905.69	-0.0246193	0.98308	0.811178	0.912653
Rv1550	2442.24	0.207416	1.15462	0.0420322	0.143708
Rv1551	980.907	0.0986077	1.07074	0.379887	0.60572
Rv1552	1169.95	0.42126	1.3391	0.0169338	0.0747456
Rv1553	291.96	0.2803	1.21445	0.137723	0.323987
Rv1554	113.731	0.312178	1.24158	0.187862	0.3916
Rv1555	393.595	0.307056	1.23718	0.061444	0.189135
Rv1556	1085.65	0.415728	1.33397	0.00479521	0.0283405
Rv1557	1715.14	-0.0213954	0.985279	0.874504	0.945596
Rv1558	3249.85	0.165149	1.12128	0.0582573	0.18227
Rv1559	10292.3	-0.028554	0.980402	0.762453	0.881475
Rv1560	619.376	0.202845	1.15097	0.11226	0.283827
Rv1561	971.306	0.198023	1.14713	0.1649	0.362125
Rv1562c	2080.46	0.19728	1.14653	0.106462	0.273691
Rv1563c	1847.06	0.127581	1.09246	0.179072	0.382269
Rv1564c	3305.13	-0.0195175	0.986563	0.834083	0.925027
Rv1565c	9671.68	0.0733934	1.05219	0.398377	0.621069
Rv1566c	7933.25	0.230828	1.17351	0.0251594	0.101215
Rv1567c	1631.77	0.0977571	1.07011	0.390903	0.61503
Rv1568	2508.96	0.194822	1.14458	0.120155	0.296462
Rv1569	2481.37	-0.0625208	0.957589	0.570763	0.763355
Rv1570	1133.64	0.04807	1.03388	0.689833	0.836911
Rv1571	561.185	-0.0770578	0.947989	0.594102	0.780728
Rv1573	253.966	-0.0832325	0.94394	0.620243	0.797278
Rv1574	75.4688	0.0124512	1.00867	0.951382	0.980258
Rv1575	1352.84	-0.408149	0.75359	0.00944605	0.0476738
Rv1576c	5381.87	-0.641157	0.641199	0.0202893	0.0857498
Rv1577c	3470.47	-0.425947	0.74435	0.00352888	0.0222062
Rv1578c	948.703	-1.06083	0.479356	7.31381e-10	3.422e-08
Rv1579c	399.052	-1.64809	0.319062	3.57972e-15	3.74646e-13
Rv1580c	741.173	-0.495449	0.709341	3.12291e-05	0.000445154
Rv1581c	690.482	-1.07451	0.474831	1.83029e-08	6.38514e-07
Rv1582c	2503.17	-1.68162	0.311733	1.02431e-16	1.3579e-14
Rv1583c	999.135	-1.43756	0.36919	1.10603e-13	9.99697e-12
Rv1584c	1882.92	-0.442305	0.735958	0.00496639	0.0291318
Rv1585c	3216.9	-2.04704	0.241981	1.13021e-16	1.44995e-14
Rv1586c	6227.01	-2.22438	0.21399	1.53769e-16	1.91106e-14
Rv1587c	680.84	-1.87381	0.272853	2.2598e-15	2.42897e-13
Rv1588c	629.61	-0.393209	0.761434	0.00320614	0.0205327
Rv1589	4952.89	0.0349461	1.02452	0.784759	0.896386
Rv1590	1533.88	0.0757879	1.05394	0.632918	0.806507
Rv1591	2881.58	-0.360226	0.779043	0.00110467	0.00902058
Rv1592c	7888.27	-0.507825	0.703282	0.00397123	0.0243352
Rv1593c	3891.47	-1.59203	0.331703	1.84817e-22	4.59386e-20
Rv1594	33669.3	-0.787871	0.579198	2.7481e-09	1.13846e-07
Rv1595	34989.5	-0.620698	0.650356	0.000320338	0.00315342
Rv1596	17447.3	-0.626092	0.647929	7.85253e-06	0.00014131
Rv1597	4321.02	-0.20011	0.870484	0.0175891	0.0768003
Rv1598c	2954.03	0.171987	1.12661	0.194773	0.400524
Rv1599	8723.1	-0.441104	0.736571	0.0899984	0.244349
Rv1600	4456.36	-0.306496	0.808603	0.062762	0.191121
Rv1601	2215.23	-0.28723	0.819474	0.104222	0.269499
Rv1602	1154.98	-0.470239	0.721845	0.0121581	0.0575052
Rv1603	2957.94	-0.320297	0.800905	0.0500403	0.164336
Rv1604	2847.87	-0.198934	0.871194	0.297348	0.523486
Rv1605	2700.68	-0.230305	0.852455	0.316083	0.542304
Rv1606	1368.99	-0.0520319	0.964577	0.624776	0.799808
Rv1607	4403.96	-0.0396136	0.972916	0.693683	0.839652
Rv1608c	2240.44	0.173377	1.12769	0.185088	0.388646
Rv1609	5028.19	-0.17266	0.887205	0.147026	0.335294
Rv1610	1732.07	-0.102188	0.931619	0.349929	0.576499
Rv1611	17138.3	-0.199181	0.871045	0.0694885	0.205164
Rv1612	7637.29	-0.176349	0.88494	0.166131	0.363576
Rv1613	3702.35	-0.293321	0.816022	0.00742357	0.0401421
Rv1614	9189.25	-0.141407	0.906635	0.320062	0.546028
Rv1615	4637.63	0.269954	1.20577	0.00516255	0.0300167
Rv1616	3162.76	0.218036	1.16315	0.0933998	0.249463
Rv1617	8618.45	0.00785834	1.00546	0.945961	0.97742
Rv1618	4318.73	0.025454	1.0178	0.789951	0.898637
Rv1619	3528.74	0.402904	1.32217	2.14942e-05	0.000330048
Rv1620c	6668.85	0.656685	1.57646	4.5328e-07	1.2018e-05
Rv1621c	10654.8	0.437925	1.35465	0.0118299	0.0564171
Rv1622c	5517.19	0.406197	1.32519	0.0477418	0.158356
Rv1623c	17249.1	0.35913	1.28265	0.0139707	0.0640111
Rv1624c	2869.98	0.353237	1.27742	0.00680877	0.0374012
Rv1625c	6355.43	-0.0378231	0.974124	0.730829	0.862464
Rv1626	12088.8	0.130395	1.09459	0.263863	0.488604
Rv1627c	13341.6	-0.433961	0.740226	0.000371008	0.00357068
Rv1628c	2605.19	-0.801939	0.573578	3.00928e-05	0.000435197
Rv1629	6798.35	-0.122828	0.918385	0.149048	0.33911
Rv1630	41998.2	0.00857551	1.00596	0.930896	0.970674
Rv1631	15063.5	-0.208775	0.865272	0.0211392	0.0883094
Rv1632c	5059.47	-0.174232	0.886239	0.119477	0.295497
Rv1633	7569.07	-0.00294707	0.997959	0.980107	0.989108
Rv1634	3807.78	0.0967899	1.06939	0.484179	0.691411
Rv1635c	3694.98	-0.0792965	0.946519	0.460366	0.676129
Rv1636	7355.95	0.0568419	1.04019	0.515995	0.715769
Rv1637c	5707.44	0.0428081	1.03012	0.674517	0.829998
Rv1638	16801.2	0.153294	1.11211	0.0904618	0.245073
Rv1638A	5748.29	0.489935	1.40438	8.62847e-06	0.000153138
Rv1639c	35121.2	0.26448	1.2012	0.0455415	0.152714
Rv1640c	16815.8	0.125358	1.09078	0.139083	0.325373
Rv1641	22833.9	0.136387	1.09915	0.482794	0.690986
Rv1642	4747.63	-0.0320274	0.978045	0.87706	0.945789
Rv1643	12013	0.0109609	1.00763	0.958183	0.981137
Rv1644	12928.9	-0.179473	0.883026	0.381938	0.60812
Rv1645c	3449.98	-0.197921	0.871806	0.111386	0.282335
Rv1646	11512.9	-0.0863826	0.941881	0.424924	0.646263
Rv1647	2430.06	0.243158	1.18358	0.0107218	0.0521277
Rv1648	2760.67	0.321631	1.24974	0.00368022	0.0228691
Rv1649	4216.83	0.0887178	1.06342	0.246595	0.468118
Rv1650	7241.97	0.0893223	1.06387	0.310745	0.53802
Rv1651c	3845.67	0.253592	1.19217	0.00463695	0.0276479
Rv1652	1868.72	0.485896	1.40046	3.94424e-05	0.000550395
Rv1653	2405	0.389996	1.31039	0.00151596	0.0116076
Rv1654	1793.13	0.434883	1.3518	0.000458346	0.00428904
Rv1655	1754.57	0.415274	1.33355	0.000569428	0.00519407
Rv1656	1808.4	0.331033	1.25791	0.00299534	0.0195286
Rv1657	862.819	0.26333	1.20025	0.0552432	0.176326
Rv1658	4392.62	0.233042	1.17531	0.00292794	0.0192152
Rv1659	3179.02	0.235611	1.17741	0.0208559	0.0874937
Rv1660	3061.39	0.193726	1.14371	0.0642882	0.194725
Rv1661	2443.09	0.170038	1.12509	0.146166	0.334082
Rv1662	922.206	0.0418313	1.02942	0.75384	0.875838
Rv1663	731.416	-0.109531	0.926889	0.365949	0.593065
Rv1664	1670.6	-0.0423047	0.971102	0.65138	0.816153
Rv1665	6786.75	-0.66704	0.629798	5.65062e-09	2.20319e-07
Rv1666c	3004.07	-0.46755	0.723192	1.5505e-06	3.535e-05
Rv1669	107.241	0.100904	1.07245	0.641307	0.810787
Rv1670	473.655	0.8286	1.77596	6.26303e-13	4.88393e-11
Rv1671	319.848	0.178101	1.13139	0.240567	0.461431
Rv1672c	3499.79	-0.102168	0.931632	0.236347	0.455453
Rv1673c	450.802	-0.718399	0.607772	0.00769916	0.0411553
Rv1674c	310.683	-1.04705	0.483957	2.05163e-05	0.000317484
Rv1675c	343.535	0.0214842	1.015	0.882436	0.949657
Rv1676	4484.89	0.0764451	1.05442	0.356989	0.582991
Rv1677	3553.92	0.155091	1.11349	0.0741456	0.2143
Rv1678	2504.93	-0.118364	0.921231	0.406324	0.62853
Rv1679	2399.5	0.0641707	1.04548	0.513083	0.71298
Rv1680	1332.03	0.191154	1.14168	0.0380169	0.133799
Rv1681	2406.1	0.00726707	1.00505	0.941881	0.976475
Rv1682	2029.83	-0.163933	0.892589	0.304939	0.531477
Rv1683	10573.6	-0.137147	0.909316	0.367158	0.593814
Rv1684	978.008	-0.301139	0.811612	0.0222646	0.0920439
Rv1685c	1872.09	-0.374925	0.771145	0.0156567	0.0702785
Rv1686c	780.472	-0.962225	0.513265	4.47651e-05	0.00061179
Rv1687c	995.972	-0.921311	0.528029	4.38996e-05	0.000602031
Rv1688	390.693	0.33333	1.25992	0.0106329	0.0518565
Rv1689	2456	-0.171909	0.887667	0.178154	0.381334
Rv1690	2118.96	0.41923	1.33721	0.000371703	0.00357068
Rv1691	1591.42	0.0972697	1.06975	0.397764	0.620844
Rv1692	1731.16	0.0197355	1.01377	0.85221	0.934447
Rv1693	1370.04	-0.0227991	0.984321	0.869449	0.943886
Rv1694	2409.19	-0.0633684	0.957027	0.458296	0.673907
Rv1695	2303.93	-0.00791497	0.994529	0.922458	0.966889
Rv1696	3471.59	-0.0615262	0.95825	0.487613	0.694269
Rv1697	8904.91	-0.0910657	0.938829	0.385443	0.610963
Rv1698	3524.29	-0.0584761	0.960278	0.635565	0.809104
Rv1699	11315.8	-0.149266	0.901709	0.11861	0.293903
Rv1700	1908.47	0.0142906	1.00995	0.912366	0.96374
Rv1701	2840.53	0.00459883	1.00319	0.971939	0.986072
Rv1702c	1189.89	-0.23776	0.848061	0.0872052	0.239348
Rv1703c	7717.38	0.237693	1.17911	0.0189033	0.0811072
Rv1704c	2297.76	-0.0150703	0.989608	0.89736	0.957
Rv1705c	1023.52	-0.19842	0.871504	0.0709852	0.208192
Rv1706A	574.968	-2.9535	0.129095	1.23084e-26	4.07922e-24
Rv1706c	1005.27	-0.344694	0.787475	0.0134812	0.0623428
Rv1707	8666.5	-0.181453	0.881815	0.0855668	0.235828
Rv1708	4269.21	-0.0546072	0.962857	0.555696	0.749916
Rv1709	3067.81	-0.231652	0.851659	0.048437	0.160128
Rv1710	3005.24	-0.133945	0.911336	0.198799	0.406491
Rv1711	2490.68	-0.195499	0.873271	0.0171327	0.075308
Rv1712	2245.7	-0.0764506	0.948388	0.517726	0.716422
Rv1713	5074.07	-0.0837215	0.94362	0.426413	0.647275
Rv1714	504.585	-0.249499	0.841188	0.0745498	0.214998
Rv1715	433.651	0.170142	1.12517	0.183912	0.386993
Rv1716	419.632	-0.120258	0.920023	0.325578	0.55022
Rv1717	158.085	-0.279073	0.824121	0.0958163	0.254519
Rv1718	927.038	-0.0783511	0.94714	0.65226	0.816153
Rv1719	316.859	-0.166565	0.890961	0.244402	0.465733
Rv1720c	342.53	-0.0161177	0.98889	0.891102	0.954233
Rv1721c	388.309	-0.0831282	0.944009	0.519296	0.718095
Rv1722	1263.38	0.100031	1.0718	0.386844	0.612424
Rv1723	1381.37	0.201327	1.14976	0.0330691	0.121661
Rv1724c	964.991	0.348002	1.2728	0.00246647	0.0167106
Rv1725c	996.36	0.417567	1.33567	0.000290551	0.00292537
Rv1726	610.161	-0.218984	0.85917	0.143521	0.330233
Rv1727	802.312	0.211891	1.15821	0.0319724	0.119297
Rv1728c	1938.91	0.176466	1.13011	0.087491	0.239636
Rv1729c	2012.77	0.276742	1.21146	0.0284526	0.110612
Rv1730c	2225.57	-0.300046	0.812227	0.000303452	0.00302464
Rv1731	6971.58	0.111035	1.08	0.242002	0.462479
Rv1732c	3867.45	0.119853	1.08662	0.379872	0.60572
Rv1733c	7897.13	0.56534	1.47974	0.000276461	0.00281199
Rv1734c	6933.7	-0.530022	0.692544	0.00472303	0.0280351
Rv1735a	2284.43	0.837585	1.78706	8.24669e-09	3.09407e-07
Rv1735c	1266.63	-0.168927	0.889504	0.412449	0.634059
Rv1736c	28543.2	0.718204	1.64513	4.51772e-06	8.63797e-05
Rv1737c	26213.1	0.809653	1.75279	1.93192e-06	4.24489e-05
Rv1738	15172.2	0.28928	1.22203	0.0753688	0.21642
Rv1739c	12664.8	0.183559	1.13568	0.250494	0.47214
Rv1740	1193.22	-0.0814879	0.945082	0.602702	0.785946
Rv1741	351.632	-0.038121	0.973923	0.789539	0.898637
Rv1742	947.699	0.0183653	1.01281	0.846539	0.93131
Rv1743	4671.83	-0.0932797	0.937389	0.22163	0.436997
Rv1744c	1490.2	0.0848978	1.06061	0.396392	0.620161
Rv1745c	1954.24	0.313626	1.24283	0.00113869	0.00926091
Rv1746	3853.38	0.0899352	1.06432	0.31875	0.544999
Rv1747	14509	-0.00684099	0.995269	0.934095	0.972231
Rv1748	1649.66	0.370907	1.29317	0.000235138	0.00244802
Rv1749c	2296.42	0.269238	1.20517	0.00742886	0.0401421
Rv1750c	1373.1	0.103456	1.07434	0.354395	0.58073
Rv1751	7271.87	-0.0847377	0.942956	0.29565	0.521919
Rv1752	846.533	-0.0943892	0.936669	0.452329	0.66899
Rv1753c	2126.2	-0.0171847	0.988159	0.876638	0.945755
Rv1754c	3404.71	0.203231	1.15127	0.132578	0.317628
Rv1758	159.033	-0.0195829	0.986518	0.932757	0.971447
Rv1759c	559.565	0.159491	1.11689	0.319827	0.546028
Rv1760	3640.93	0.0179975	1.01255	0.843761	0.930054
Rv1761c	454.983	-0.0787528	0.946876	0.562998	0.756434
Rv1762c	501.173	-0.0850742	0.942736	0.470553	0.68217
Rv1765c	1892.7	-0.189888	0.876674	0.131053	0.314732
Rv1766	1908.6	0.1718	1.12646	0.231265	0.448476
Rv1767	714.813	0.0848909	1.06061	0.440706	0.659083
Rv1768	2572.84	-0.0123191	0.991497	0.928525	0.969478
Rv1769	2903.3	0.000588037	1.00041	0.994567	0.996823
Rv1770	6129.59	0.022178	1.01549	0.880123	0.947807
Rv1771	3862.39	0.114206	1.08238	0.248369	0.46947
Rv1772	7533.24	-0.0741374	0.94991	0.63944	0.810506
Rv1773c	5239.56	-0.0277336	0.98096	0.84627	0.931272
Rv1774	2427.42	-0.0825949	0.944358	0.426985	0.647275
Rv1775	2468.23	0.0454509	1.03201	0.714385	0.853186
Rv1776c	1260.87	0.0474329	1.03342	0.676189	0.831134
Rv1777	475.668	-0.496607	0.708772	6.99006e-06	0.000126938
Rv1778c	846.718	-0.433756	0.740332	0.00157691	0.0119001
Rv1779c	3903.07	-0.358664	0.779887	0.0103365	0.0509394
Rv1780	4836.3	0.0334422	1.02345	0.779078	0.892593
Rv1781c	5656.21	0.0163608	1.0114	0.876791	0.945755
Rv1782	9300.64	0.245967	1.18589	0.0753171	0.21642
Rv1783	28885	0.461324	1.3768	2.84695e-06	5.83625e-05
Rv1785c	2979.2	0.409928	1.32862	1.53597e-05	0.000246536
Rv1786	536.944	0.231877	1.17436	0.174161	0.375365
Rv1787	1737.17	-0.0284032	0.980505	0.807923	0.911116
Rv1788	1340.8	-0.0670621	0.95458	0.484028	0.691411
Rv1789	8806.96	0.0666294	1.04727	0.5226	0.719162
Rv1790	427.225	-0.117978	0.921478	0.31449	0.54027
Rv1791	4345.79	0.205846	1.15336	0.0950854	0.253091
Rv1793	11318	0.319828	1.24818	0.00135768	0.0107345
Rv1794	9456.25	0.204738	1.15248	0.0779664	0.221638
Rv1795	17758.4	0.254765	1.19314	0.00227344	0.0157517
Rv1796	20840.8	0.158945	1.11647	0.14169	0.328474
Rv1797	10009.5	0.00937597	1.00652	0.94698	0.97796
Rv1798	10940.5	-0.101181	0.93227	0.267046	0.490777
Rv1799	574.924	0.133568	1.097	0.481613	0.689781
Rv1800	3378.7	0.117742	1.08503	0.275439	0.49928
Rv1801	1082.09	0.40845	1.32726	0.0183336	0.0795991
Rv1802	1134.98	-0.101505	0.93206	0.339791	0.566105
Rv1803c	1006.15	0.180994	1.13366	0.151588	0.343004
Rv1804c	568.839	0.104268	1.07495	0.471762	0.682197
Rv1805c	6922.65	0.089877	1.06428	0.662538	0.822126
Rv1806	142.165	0.189285	1.1402	0.369749	0.596148
Rv1808	1541.72	0.354849	1.27885	0.0354536	0.127601
Rv1809	2068.37	0.593368	1.50876	5.41578e-10	2.62666e-08
Rv1810	5203.74	0.298061	1.22949	0.00884801	0.0454046
Rv1811	3056.61	-0.104224	0.930305	0.462015	0.67702
Rv1812c	12732.9	-0.262722	0.833514	0.263363	0.488296
Rv1813c	21193.4	-0.351693	0.783664	0.129162	0.311509
Rv1814	2024.39	0.363541	1.28658	2.79139e-05	0.000412691
Rv1815	7791.61	0.0242639	1.01696	0.858971	0.939271
Rv1816	4540.1	-0.118208	0.921332	0.252829	0.474742
Rv1817	1526.57	-0.346504	0.786488	0.0349999	0.126581
Rv1818c	4432.66	0.168349	1.12377	0.194551	0.400274
Rv1819c	2580.71	0.496262	1.41055	2.61798e-06	5.49495e-05
Rv1820	3699.24	0.0819641	1.05846	0.598098	0.784133
Rv1821	22186.6	0.365005	1.28789	8.20316e-05	0.00101003
Rv1822	2518.45	0.175657	1.12948	0.139351	0.325617
Rv1823	2469.34	-0.00739137	0.99489	0.952344	0.980762
Rv1824	916.827	0.203751	1.15169	0.0650529	0.196294
Rv1825	2007.23	0.115927	1.08367	0.313723	0.539956
Rv1826	7125.08	0.131121	1.09514	0.159065	0.354112
Rv1827	15385.9	0.0483913	1.03411	0.60228	0.785849
Rv1828	8806.81	0.00331204	1.0023	0.972545	0.986435
Rv1829	9345.45	0.176566	1.13019	0.0927422	0.248207
Rv1830	13849.4	0.0838447	1.05984	0.498429	0.702244
Rv1831	8395.73	-0.170701	0.888411	0.0811283	0.228181
Rv1832	24661.9	-0.00269836	0.998131	0.985822	0.991382
Rv1833c	1915.32	-0.193793	0.874304	0.13938	0.325617
Rv1834	1106.48	0.0509014	1.03591	0.607058	0.788455
Rv1835c	5357.4	-0.10676	0.928671	0.352406	0.579379
Rv1836c	11819.1	0.0478259	1.03371	0.676122	0.831134
Rv1837c	18887.7	-0.0459576	0.968647	0.738358	0.868772
Rv1838c	2922.41	0.238234	1.17955	0.121944	0.29878
Rv1839c	838.205	0.112061	1.08077	0.321529	0.54655
Rv1840c	1261.7	0.0111667	1.00777	0.941175	0.976279
Rv1841c	4282.89	-0.0173183	0.988068	0.892247	0.954557
Rv1842c	7691.05	-0.0452075	0.96915	0.661312	0.821116
Rv1843c	10995.2	0.0763546	1.05435	0.509583	0.709915
Rv1844c	8261.52	0.0270284	1.01891	0.804727	0.909463
Rv1845c	11380.8	-0.0345325	0.976348	0.771789	0.888138
Rv1846c	12838.1	0.279381	1.21367	0.0032057	0.0205327
Rv1847	6010.32	-0.0907123	0.939059	0.51283	0.71298
Rv1848	529.78	-0.016982	0.988298	0.891129	0.954233
Rv1849	356.819	0.0155089	1.01081	0.903353	0.961368
Rv1850	2167.04	0.0924898	1.06621	0.404653	0.627165
Rv1851	534.391	0.0172719	1.01204	0.87311	0.945462
Rv1852	700.083	0.153169	1.11201	0.158456	0.353438
Rv1853	2125	-0.259241	0.835527	0.0104504	0.0513738
Rv1854c	8595.49	-0.39762	0.759109	0.000604636	0.00546508
Rv1855c	5263.54	0.0653149	1.04631	0.389052	0.61409
Rv1856c	9135.92	-0.296535	0.814205	0.00523768	0.0302765
Rv1857	4275.23	-0.439996	0.737137	0.00373076	0.0230903
Rv1858	1173.78	-0.279768	0.823723	0.0115122	0.0552949
Rv1859	4944.46	-0.0451492	0.96919	0.718084	0.856318
Rv1860	4917.31	0.0129393	1.00901	0.918653	0.966274
Rv1861	521.495	0.176812	1.13038	0.298421	0.524446
Rv1862	4842.85	0.102557	1.07368	0.345003	0.570747
Rv1863c	9826.2	0.0766933	1.0546	0.542639	0.738131
Rv1864c	905.991	0.257374	1.1953	0.0363418	0.130091
Rv1865c	602.037	0.114739	1.08278	0.426985	0.647275
Rv1866	1500.14	0.230479	1.17322	0.0219769	0.0912341
Rv1867	950.735	-0.252	0.839731	0.0137047	0.0630375
Rv1868	5626.3	-0.41686	0.749053	3.29556e-06	6.55322e-05
Rv1869c	13883.6	-0.593246	0.66285	1.35506e-06	3.20778e-05
Rv1870c	24230.8	-0.509427	0.702502	3.83891e-05	0.000537583
Rv1871c	65369.3	-0.0266697	0.981684	0.816106	0.914784
Rv1872c	239923	-0.108573	0.927505	0.350746	0.577367
Rv1873	419.46	0.214133	1.16001	0.197567	0.404596
Rv1874	2371.66	0.271404	1.20698	0.00309802	0.0200013
Rv1875	5692.87	0.438562	1.35525	0.000187627	0.0020113
Rv1876	3987.88	0.209347	1.15617	0.0563739	0.178282
Rv1877	6242.47	-0.0906461	0.939102	0.37483	0.600363
Rv1878	3222.55	-0.110125	0.926508	0.389191	0.61409
Rv1879	3498.06	0.08923	1.0638	0.396919	0.620283
Rv1880c	8238.02	0.0556135	1.0393	0.535389	0.731069
Rv1881c	1892.98	-0.129826	0.913941	0.250966	0.472582
Rv1882c	3089.28	-0.416256	0.749367	1.39087e-05	0.000231444
Rv1883c	11981.9	-0.177401	0.884294	0.140653	0.327099
Rv1884c	13995.8	-0.132843	0.912032	0.276192	0.499959
Rv1885c	2920.2	0.161046	1.1181	0.0986994	0.259569
Rv1886c	13234.2	0.176708	1.1303	0.0731796	0.212125
Rv1887	30167.3	0.0248662	1.01739	0.788069	0.897523
Rv1890c	465.983	0.136108	1.09894	0.240927	0.461599
Rv1891	7243.13	0.0202725	1.01415	0.813971	0.914711
Rv1892	1255.1	-0.0382835	0.973813	0.766542	0.884147
Rv1893	1835.46	-0.167215	0.89056	0.290673	0.517229
Rv1894c	4879.3	-0.917999	0.529243	6.20161e-05	0.000798181
Rv1895	2967.39	-0.783257	0.581054	0.000101089	0.00120369
Rv1896c	1769.68	-0.375821	0.770667	0.00760092	0.0407947
Rv1897c	650.778	-0.108127	0.927792	0.3283	0.552703
Rv1898	2529.69	-0.22716	0.854315	0.0652294	0.19644
Rv1899c	18162.2	-0.182111	0.881412	0.0692498	0.204653
Rv1900c	6398.97	-0.108666	0.927445	0.438284	0.657013
Rv1901	6779.35	0.0528104	1.03728	0.708269	0.848507
Rv1902c	3993.74	0.182197	1.13461	0.110147	0.280266
Rv1903	1189.15	-0.0574665	0.96095	0.635493	0.809104
Rv1904	17917.3	0.0157331	1.01097	0.924912	0.968248
Rv1905c	7491.01	-0.150172	0.901143	0.133702	0.319167
Rv1906c	5189.57	-0.204362	0.867922	0.0722107	0.21039
Rv1907c	1860.23	0.284401	1.2179	0.0600153	0.186179
Rv1908c	29213.4	0.56955	1.48406	0.0200939	0.0851046
Rv1909c	2520.14	0.0719969	1.05117	0.678741	0.832106
Rv1910c	860.547	0.247208	1.18691	0.0124605	0.0586455
Rv1911c	2701.08	0.0814634	1.05809	0.359428	0.585118
Rv1912c	981.138	0.347945	1.27275	0.0292334	0.112221
Rv1913	1234.3	0.0586352	1.04148	0.63633	0.809385
Rv1914c	1021.8	-0.0412563	0.971808	0.721009	0.857492
Rv1915	6004.55	0.078677	1.05605	0.325954	0.55022
Rv1916	3164.96	0.144841	1.10561	0.131752	0.316029
Rv1917c	2080.94	0.0393388	1.02764	0.648969	0.814394
Rv1918c	5476.99	-0.0237967	0.983641	0.857041	0.937934
Rv1919c	2986.25	-0.116618	0.922348	0.297125	0.523486
Rv1920	1709.41	0.1497	1.10934	0.0853033	0.235828
Rv1921c	1060.76	0.0193364	1.01349	0.874025	0.945462
Rv1922	1210.88	-0.00303239	0.9979	0.974209	0.987327
Rv1923	4271.79	0.089979	1.06435	0.355324	0.582012
Rv1924c	3402.2	0.153131	1.11198	0.165586	0.36303
Rv1925	44470.2	-0.00227074	0.998427	0.97878	0.988903
Rv1926c	9782.73	0.167599	1.12319	0.0610336	0.188163
Rv1927	1922.81	0.178914	1.13203	0.0729126	0.211814
Rv1928c	777.038	0.124228	1.08992	0.248022	0.469037
Rv1929c	2319.03	-0.554154	0.681056	1.70706e-07	5.10448e-06
Rv1930c	129.158	0.186078	1.13767	0.333039	0.557683
Rv1931c	411.93	0.0526282	1.03715	0.68486	0.835433
Rv1932	4613.97	-0.0522157	0.964454	0.666415	0.825134
Rv1933c	2803.08	-0.0786755	0.946927	0.416845	0.639088
Rv1934c	445.21	-0.0777755	0.947518	0.503425	0.706714
Rv1935c	377.914	-0.2533	0.838975	0.036506	0.13021
Rv1936	846.46	-0.708985	0.61175	0.000105813	0.00124135
Rv1937	3903.08	-0.0242636	0.983322	0.844284	0.930373
Rv1938	469.6	-0.819551	0.566618	1.07654e-05	0.00018696
Rv1939	341.758	-0.573023	0.672207	0.00149188	0.0114541
Rv1940	1063.89	-0.589473	0.664586	0.00108847	0.00896244
Rv1941	8691.19	0.0932004	1.06673	0.331756	0.556237
Rv1942c	2590.69	-0.0601357	0.959174	0.462235	0.677094
Rv1943c	1369.82	-0.0365199	0.975004	0.700395	0.843526
Rv1944c	887.952	0.0449589	1.03165	0.677978	0.831427
Rv1945	1755.47	-0.0393132	0.973118	0.805764	0.909859
Rv1946c	1864.61	0.0255404	1.01786	0.801873	0.907526
Rv1947	1030.3	-0.0453077	0.969083	0.713987	0.852966
Rv1948c	482.823	-0.236475	0.848817	0.0548347	0.175163
Rv1950c	580.565	0.0284182	1.01989	0.890719	0.954233
Rv1951c	834.79	0.239442	1.18054	0.0435339	0.147726
Rv1952	1026.52	-0.140948	0.906923	0.3282	0.552703
Rv1953	816.988	-0.200052	0.870519	0.0715085	0.20911
Rv1954c	13389	-0.57154	0.672898	0.000156706	0.00173963
Rv1955	1668.06	-0.765404	0.588288	0.000101661	0.00120688
Rv1956	849.567	-0.307315	0.808145	0.0545641	0.174719
Rv1957	1533.95	-0.303889	0.810066	0.0306551	0.115698
Rv1958c	2140.32	-0.315007	0.803847	0.0168699	0.0746292
Rv1959c	1000.29	-0.317649	0.802376	0.00207678	0.0147226
Rv1960c	1786.17	-0.00807795	0.994416	0.928039	0.969478
Rv1961	2142.34	-0.0417194	0.971496	0.654088	0.816481
Rv1962A	536.922	-0.074814	0.949465	0.574301	0.763623
Rv1962c	1104.35	0.0487189	1.03435	0.611795	0.792027
Rv1963c	998.02	-0.301827	0.811224	0.0164347	0.0729473
Rv1964	512.483	-0.677957	0.62505	0.000748619	0.00654342
Rv1965	272.814	-0.730317	0.602772	0.00190384	0.0137658
Rv1966	318.831	-0.36166	0.778269	0.0911248	0.246158
Rv1967	262.951	-0.523248	0.695803	0.0151386	0.068261
Rv1968	175.933	-0.614619	0.653102	0.00948388	0.0477956
Rv1969	362.3	-0.00453853	0.996859	0.970681	0.985802
Rv1970	310.302	-0.352759	0.783085	0.0341357	0.124673
Rv1971	280.374	-0.238296	0.847746	0.103922	0.268899
Rv1972	157.691	0.0186581	1.01302	0.901934	0.960417
Rv1973	167.951	-0.126781	0.915872	0.531749	0.728434
Rv1974	208.736	-0.0165018	0.988627	0.913083	0.963985
Rv1975	684.447	0.168439	1.12384	0.180477	0.383007
Rv1976c	716.583	-0.0697329	0.952814	0.59144	0.779376
Rv1977	2478.45	0.0748268	1.05323	0.464546	0.678282
Rv1978	1801.77	0.098468	1.07064	0.285839	0.511834
Rv1979c	6131.28	-0.0447496	0.969458	0.688732	0.836513
Rv1980c	7738.59	0.18043	1.13322	0.161034	0.356589
Rv1981c	7026.14	0.0848954	1.06061	0.429457	0.649411
Rv1982A	626.254	-0.526802	0.694092	9.17828e-05	0.00110948
Rv1982c	1158.81	-0.309292	0.807038	0.00221535	0.015457
Rv1983	4828.69	0.176132	1.12985	0.144181	0.331067
RV1984a	793.847	-0.0583529	0.96036	0.627387	0.801773
Rv1984c	1995.78	-0.0256096	0.982405	0.815818	0.914784
Rv1985c	1382.97	-0.319875	0.801139	0.00523636	0.0302765
Rv1986	1628.4	-0.305137	0.809365	0.00138543	0.0108655
Rv1987	7842.04	0.403359	1.32258	0.00591881	0.0335793
Rv1988	3769.42	0.117434	1.0848	0.269488	0.493215
Rv1989c	2100.72	-0.806584	0.571734	2.52541e-06	5.34232e-05
Rv1990c	1540.97	-0.000514071	0.999644	0.995915	0.997454
Rv1991A	938.517	-0.375142	0.77103	0.0281494	0.110014
Rv1991c	1121.18	-0.570937	0.673179	0.00163807	0.0122455
Rv1992c	9092.53	-0.797764	0.57524	0.00384069	0.0235716
Rv1993c	1275.04	-1.1322	0.45622	0.0221641	0.0918533
Rv1994c	1081.94	-1.12419	0.458759	1.151e-06	2.79119e-05
Rv1995	2158.32	-1.13374	0.455733	1.34566e-10	7.23202e-09
Rv1996	74002.3	-0.645693	0.639186	0.000923292	0.00786281
Rv1997	28360	0.0298652	1.02092	0.863987	0.941559
Rv1998c	12673.4	0.959357	1.94444	3.97733e-11	2.55126e-09
Rv1999c	2875.9	-1.17	0.444421	0.0118589	0.0564823
Rv2000	1045.19	0.168038	1.12353	0.092096	0.247314
Rv2001	716.868	0.222101	1.16643	0.0344885	0.125352
Rv2002	2722.63	0.605766	1.52179	3.39951e-06	6.7263e-05
Rv2003c	6541.04	1.1545	2.22607	3.58533e-10	1.76035e-08
Rv2004c	12820.9	0.853771	1.80722	0.00019824	0.0021024
Rv2005c	9581.29	0.955776	1.93962	9.36069e-08	2.9782e-06
[truncated: 1,981 more rows]
