# Supplementary material for: Aldehyde accumulation in Mycobacterium tuberculosis with defective proteasomal degradation results in copper sensitivity
Source: mBio. 2023 Jun 23;14(4):e00363-23. doi: 10.1128/mbio.00363-23 (PMC10470581; doi:10.1128/mbio.00363-23)
Supplement: Table S2 — GO analysis of transcriptomics. [file mbio.00363-23-s0002.xlsx]

## Sheet: Sheet1
Supplemental Table S2. Functional gene set enrichment analysis. Terms listed were enriched in the significantly downregulated and upregulated genes by microarray (values from (15)) or RNASeq (this work). Number indicates number of genes annotated with the given gene ontology (GO) term. Annotated indicates the number of genes annotated with the GO term that were deemed significantly up or down-reg…
Downregulated biological processes
Microarray (15)
GO ID	Term	Annotated	Significant	Expected	p-value
GO:0043448	alkane catabolic process	3	3	0.03	1.3e-06
GO:0010438	cellular response to sulfur starvation	2	2	0.02	0.00012
GO:0010134	sulfate assimilation via adenylyl sulfate reduction	2	2	0.02	0.00012
GO:0070814	hydrogen sulfide biosynthetic process	3	2	0.03	0.00036
GO:0030198	extracellular matrix organization	3	2	0.03	0.00036
GO:0007155	cell adhesion	6	2	0.07	0.00177
GO:0046688	response to copper ion	8	2	0.09	0.00325
GO:0016118	carotenoid catabolic process	1	1	0.01	0.01123
GO:0034599	cellular response to oxidative stress	20	2	0.22	0.02032
GO:0046686	response to cadmium ion	2	1	0.02	0.02233
GO:0016121	carotene catabolic process	2	1	0.02	0.02233
GO:0071421	manganese ion transmembrane transport	2	1	0.02	0.02233
GO:0006355	regulation of transcription, DNA-templated transcription	202	6	2.27	0.03002
GO:0046306	alkanesulfonate catabolic process	3	1	0.03	0.03332
GO:0035434	copper ion transmembrane transport	4	1	0.04	0.04418
RNASeq (this work)
GO:0046688	response to copper ion	9	5	0.11	1.1e-06
GO:0043448	alkane catabolic process	3	3	0.04	1.7e-06
GO:0010438	cellular response to sulfur starvation	2	2	0.02	0.00014
GO:0010134	sulfate assimilation via adenylyl sulfate reduction	2	2	0.02	0.00014
GO:0070814	hydrogen sulfide biosynthetic process	3	2	0.04	0.00043
GO:0045892	negative regulation of transcription, DNA-templated transcription	37	3	0.45	0.00970
GO:0097578	sequestering of copper ion	1	1	0.01	0.01226
GO:0010272	response to silver ion	1	1	0.01	0.01226
GO:0010273	detoxification of copper ion	1	1	0.01	0.01226
GO:0034599	cellular response to oxidative stress	20	2	0.25	0.02403
GO:0032025	response to cobalt ion	2	1	0.02	0.02437
GO:0010045	response to nickel cation	2	1	0.02	0.02437
GO:0075713	establishment of integrated proviral latency	2	1	0.02	0.02437
GO:0016126	sterol biosynthetic process	2	1	0.02	0.02437
GO:0046686	response to cadmium ion	3	1	0.04	0.03634
GO:0010043	response to zinc ion	3	1	0.04	0.03634
GO:0046306	alkanesulfonate catabolic process	3	1	0.04	0.03634
GO:0035434	copper ion transmembrane transport	4	1	0.05	0.04817
Downregulated molecular function
Microarray (15)
GO ID	Term	Annotated	Significant	Expected	p-value
GO:0004781	sulfate adenylyltransferase (ATP) activity	2	2	0.02	0.00013
GO:0050839	cell adhesion molecule binding	2	2	0.02	0.00013
GO:0003700	DNA-binding transcription factor activity	122	6	1.4	0.00211
GO:0004020	adenylylsulfate kinase activity	1	1	0.01	0.01145
GO:0080133	midchain alkane hydroxylase activity	1	1	0.01	0.01145
GO:0005506	iron ion binding	49	3	0.56	0.01748
GO:0033847	O-phosphoserine sulfhydrylase activity	2	1	0.02	0.02278
GO:0003861	3-isopropylmalate dehydratase activity	2	1	0.02	0.02278
GO:0080146	L-cysteine desulfhydrase activity	2	1	0.02	0.02278
GO:0010436	carotenoid dioxygenase activity	2	1	0.02	0.02278
GO:0008726	alkanesulfonate monooxygenase activity	3	1	0.03	0.03398
GO:0000976	transcription cis-regulatory region binding	69	3	0.79	0.04267
GO:0004124	cysteine synthase activity	4	1	0.05	0.04506
GO:0043682	P-type divalent copper transporter activity	4	1	0.05	0.04506
RNASeq (this work)
GO:0004781	sulfate adenylyltransferase (ATP) activity	2	2	0.02	0.00014
GO:0001217	DNA-binding transcription repressor activity	3	2	0.04	0.00041
GO:0000976	transcription cis-regulatory region binding	70	5	0.84	0.00123
GO:0005506	iron ion binding	49	4	0.59	0.00244
GO:0005507	copper ion binding	12	3	0.14	0.00669
GO:0008126	acetylesterase activity	12	2	0.14	0.00849
GO:0003700	DNA-binding transcription factor activity	123	7	1.47	0.00958
GO:0004020	adenylylsulfate kinase activity	1	1	0.01	0.01197
GO:0097077	copper ion sensor activity	1	1	0.01	0.01197
GO:0008979	prophage integrase activity	1	1	0.01	0.01197
GO:0080133	midchain alkane hydroxylase activity	1	1	0.01	0.01197
GO:0008398	sterol 14-demethylase activity	1	1	0.01	0.01197
GO:0033847	O-phosphoserine sulfhydrylase activity	2	1	0.02	0.02380
GO:0080146	L-cysteine desulfhydrase activity	2	1	0.02	0.02380
GO:0140581	P-type monovalent copper transporter activity	2	1	0.02	0.02380
GO:0008726	alkanesulfonate monooxygenase activity	3	1	0.04	0.03549
GO:0004124	cysteine synthase activity	4	1	0.05	0.04705
GO:0043682	P-type divalent copper transporter activity	4	1	0.05	0.04705
Downregulated cellular component
Microarray (15)
GO ID	Term	Annotated	Significant	Expected	p-value
GO:0009336	sulfate adenylyltransferase complex (ATP)	2	2	0.02	7.7e-05
GO:0031012	extracellular matrix	3	2	0.03	0.00023
GO:0009316	3-isopropylmalate dehydratase complex	1	1	0.01	0.00898
RNASeq (this work)
GO:0009336	sulfate adenylyltransferase complex (ATP)	2	2	0.02	8.9e-05
GO:0032993	protein-DNA complex	20	2	0.19	0.015
Upregulated biological process
Microarray (15)
GO ID	Term	Annotated	Significant	Expected	p-value
GO:0006412	translation	112	4	0.5	0.001
RNASeq (this work)
GO:0006412	translation	114	4	0.7	0.004
GO:0006882	cellular zinc ion homeostasis	2	1	0.01	0.012
GO:1900376	regulation of secondary metabolite biosynthetic process	2	1	0.01	0.012
GO:0046464	acylglycerol catabolic process	2	1	0.01	0.012
GO:0010043	response to zinc ion	3	1	0.02	0.018
GO:0033214	siderophore-dependent iron import into cell	3	1	0.02	0.018
Upregulated molecular function
Microarray (15)
GO ID	Term	Annotated	Significant	Expected	p-value
GO:0003735	structural constituent of ribosome	56	4	0.29	0.00013
GO:0001217	DNA-binding transcription repressor activity	3	1	0.02	0.01533
GO:0070181	small ribosomal subunit rRNA binding	5	1	0.03	0.02543
RNASeq (this work)
GO:0003735	structural constituent of ribosome	57	4	0.48	0.0011
GO:0047372	acylglycerol lipase activity	3	1	0.03	0.0253
GO:0001217	DNA-binding transcription repressor activity	3	1	0.03	0.0253
GO:0070181	small ribosomal subunit rRNA binding	5	1	0.04	0.0418
GO:0043546	molybdopterin cofactor binding	5	1	0.04	0.0418
Upregulated cellular component
Microarray (15)
GO ID	Term	Annotated	Significant	Expected	p-value
GO:0003735	structural constituent of ribosome	56	4	0.29	0.00013
GO:0001217	DNA-binding transcription repressor activity	3	1	0.02	0.01533
GO:0070181	small ribosomal subunit rRNA binding	5	1	0.03	0.02543
RNASeq (this work)
GO:0003735	structural constituent of ribosome	57	4	0.48	0.0011
GO:0047372	acylglycerol lipase activity	3	1	0.03	0.0253
GO:0001217	DNA-binding transcription repressor activity	3	1	0.03	0.0253
GO:0070181	small ribosomal subunit rRNA binding	5	1	0.04	0.0418
GO:0043546	molybdopterin cofactor binding	5	1	0.04	0.0418
